# Supplementary material for: Next-Generation Sequencing Analysis of Cellular Response to Influenza B Virus Infection
Source: Viruses. 2020 Mar 31;12(4):383. doi: 10.3390/v12040383 (PMC7232189; doi:10.3390/v12040383)
Supplement: Supplementary file 1 [file viruses-12-00383-s001.zip]

Archive with 5 entries (4 files):
- Table S2.docx
- __MACOSX/
- __MACOSX/._Table S2.docx
- Table_S1_F.xlsx
- __MACOSX/._Table_S1_F.xlsx
