# Supplementary material for: Next-Generation Sequencing Analysis of Cellular Response to Influenza B Virus Infection
Source: Viruses. 2020 Mar 31;12(4):383. doi: 10.3390/v12040383 (PMC7232189; doi:10.3390/v12040383)
Supplement: Supplementary file 1 [file viruses-12-00383-s001.zip › Table_S1_F.xlsx]

## Sheet: 6H
Table S1 A. Differentially expressed genes at 6 dpi.
Ensemble_ID	Entrez_ID	Gene_name	Expression_level(control)	Expression_level(current_condition)	Log2 expression fold change	P-value	Gene function Description
ENSG00000221866	91584	PLXNA4	12.3649	1.4604	-3.08182	0.0332258	plexin A4 [Source:HGNC Symbol;Acc:9102]
ENSG00000273079	2904	GRIN2B	14.9167	3.3048	-2.17429	0.0364787	glutamate receptor
ENSG00000137672	7225	TRPC6	29.0021	7.36365	-1.97766	0.00371611	transient receptor potential cation channel
ENSG00000247400	100289274	DNAJC3-AS1	16.2133	4.38119	-1.88778	0.0149951	DNAJC3 antisense RNA 1 (head to head) [Source:HGNC Symbol;Acc:39808]
ENSG00000137440	9982	FGFBP1	67.3718	23.5793	-1.51462	1.06639e-05	fibroblast growth factor binding protein 1 [Source:HGNC Symbol;Acc:19695]
ENSG00000119938	5507	PPP1R3C	151.364	53.9393	-1.48862	1.59166e-10	protein phosphatase 1
ENSG00000180861		C12orf36	40.9331	14.7413	-1.47341	0.00335608	chromosome 12 open reading frame 36 [Source:HGNC Symbol;Acc:26598]
ENSG00000251432	101927184	RP11-420A23.1	46.05	18.0461	-1.35151	0.00672736
ENSG00000128510	51200	CPA4	47.7506	18.7385	-1.34952	0.0151585	carboxypeptidase A4 [Source:HGNC Symbol;Acc:15740]
ENSG00000170214	147	ADRA1B	43.4916	18.4301	-1.23867	0.0417613	adrenoceptor alpha 1B [Source:HGNC Symbol;Acc:278]
ENSG00000106003	3955	LFNG	130.052	56.1677	-1.21128	1.39232e-05	LFNG O-fucosylpeptide 3-beta-N-acetylglucosaminyltransferase [Source:HGNC Symbol;Acc:6560]
ENSG00000126705	27245	AHDC1	88.2632	38.8419	-1.1842	0.000295081	AT hook
ENSG00000165388	118738	ZNF488	101.062	46.3289	-1.12525	0.000745388	zinc finger protein 488 [Source:HGNC Symbol;Acc:23535]
ENSG00000166923	26585	GREM1	110.425	51.9575	-1.08766	0.000347684	gremlin 1
ENSG00000203995	440590	ZYG11A	49.4629	23.641	-1.06506	0.0365037	zyg-11 family member A
ENSG00000154678	5137	PDE1C	110.882	54.7689	-1.01759	0.000576701	phosphodiesterase 1C
ENSG00000171560	2243	FGA	506.624	1017.09	1.00547	1.91057e-22	fibrinogen alpha chain [Source:HGNC Symbol;Acc:3661]
ENSG00000099250	8829	NRP1	987.504	1985.88	1.00792	5.20302e-27	neuropilin 1 [Source:HGNC Symbol;Acc:8004]
ENSG00000160932	4061	LY6E	627.21	1264.52	1.01157	1.08934e-07	lymphocyte antigen 6 complex
ENSG00000172716	91607	SLFN11	260.11	528.368	1.02242	1.02291e-16	schlafen family member 11 [Source:HGNC Symbol;Acc:26633]
ENSG00000095794	1390	CREM	149.659	304.499	1.02476	2.4867e-11	cAMP responsive element modulator [Source:HGNC Symbol;Acc:2352]
ENSG00000179627	100128927	ZBTB42	52.4386	106.802	1.02624	0.000132088	zinc finger and BTB domain containing 42 [Source:HGNC Symbol;Acc:32550]
ENSG00000119669	64207	IRF2BPL	119.398	243.389	1.02749	1.0814e-10	interferon regulatory factor 2 binding protein-like [Source:HGNC Symbol;Acc:14282]
ENSG00000113504	10723	SLC12A7	315.531	645.704	1.03309	6.48589e-19	solute carrier family 12 (potassium/chloride transporter)
ENSG00000165757	57608	KIAA1462	52.4419	107.845	1.04016	5.39263e-05	KIAA1462 [Source:HGNC Symbol;Acc:29283]
ENSG00000126368	9572	NR1D1	26.0181	53.5832	1.04227	0.00492571	nuclear receptor subfamily 1
ENSG00000153294	221393	GPR115	55.8515	115.133	1.04363	6.74453e-05	G protein-coupled receptor 115 [Source:HGNC Symbol;Acc:19011]
ENSG00000101236	11237	RNF24	178.24	367.545	1.0441	4.20286e-14	ring finger protein 24 [Source:HGNC Symbol;Acc:13779]
ENSG00000138061	1545	CYP1B1	219.972	456.486	1.05325	2.85629e-14	cytochrome P450
ENSG00000122257	5930	RBBP6	391.412	813.787	1.05596	4.91262e-13	retinoblastoma binding protein 6 [Source:HGNC Symbol;Acc:9889]
ENSG00000164307	51752	ERAP1	170.999	357.171	1.06263	1.92506e-14	endoplasmic reticulum aminopeptidase 1 [Source:HGNC Symbol;Acc:18173]
ENSG00000130066	6303	SAT1	1734.4	3625.02	1.06356	2.82915e-35	spermidine/spermine N1-acetyltransferase 1 [Source:HGNC Symbol;Acc:10540]
ENSG00000196776	961	CD47	250.303	524.015	1.06593	2.03341e-18	CD47 molecule [Source:HGNC Symbol;Acc:1682]
ENSG00000162738	57216	VANGL2	38.7986	81.468	1.07023	7.04857e-05	VANGL planar cell polarity protein 2 [Source:HGNC Symbol;Acc:15511]
ENSG00000151014	25819	CCRN4L	23.8836	50.2504	1.07312	0.00319536	CCR4 carbon catabolite repression 4-like (S. cerevisiae) [Source:HGNC Symbol;Acc:14254]
ENSG00000142408	59283	CACNG8	65.2241	137.327	1.07414	7.6509e-08	calcium channel
ENSG00000140022	85439	STON2	24.7232	52.1705	1.07737	0.0123646	stonin 2 [Source:HGNC Symbol;Acc:30652]
ENSG00000187210	2650	GCNT1	23.4497	49.5441	1.07914	0.023678	glucosaminyl (N-acetyl) transferase 1
ENSG00000146409	116843	SLC18B1	70.3757	149.305	1.08511	0.000104326	solute carrier family 18
ENSG00000158125	7498	XDH	17.4834	37.1069	1.0857	0.0198817	xanthine dehydrogenase [Source:HGNC Symbol;Acc:12805]
ENSG00000185753	159013	CXorf38	73.3349	156.374	1.09243	1.65271e-07	chromosome X open reading frame 38 [Source:HGNC Symbol;Acc:28589]
ENSG00000171564	2244	FGB	331.302	710.242	1.10016	9.3775e-21	fibrinogen beta chain [Source:HGNC Symbol;Acc:3662]
ENSG00000125844	6238	RRBP1	1188.85	2557.2	1.105	1.71999e-35	ribosome binding protein 1 [Source:HGNC Symbol;Acc:10448]
ENSG00000156232	123720	WHAMM	101.888	219.255	1.10562	2.19175e-10	WAS protein homolog associated with actin
ENSG00000245556	728769	CTD-2037K23.2	39.2226	85.2045	1.11925	7.21678e-05
ENSG00000108352	51195	RAPGEFL1	20.0303	43.5931	1.12192	0.0108325	Rap guanine nucleotide exchange factor (GEF)-like 1 [Source:HGNC Symbol;Acc:17428]
ENSG00000137842	80021	TMEM62	80.573	175.511	1.12319	1.12555e-09	transmembrane protein 62 [Source:HGNC Symbol;Acc:26269]
ENSG00000185722	51479	ANKFY1	760.698	1657.1	1.12326	5.24316e-24	ankyrin repeat and FYVE domain containing 1 [Source:HGNC Symbol;Acc:20763]
ENSG00000225377	100507459	RP5-1103G7.4	23.0258	50.2167	1.12492	0.00638284
ENSG00000105402	8775	NAPA	451.927	985.686	1.12504	4.79842e-07	N-ethylmaleimide-sensitive factor attachment protein
ENSG00000106100	10392	NOD1	61.8294	135.298	1.12977	6.40498e-07	nucleotide-binding oligomerization domain containing 1 [Source:HGNC Symbol;Acc:16390]
ENSG00000170175	1140	CHRNB1	26.0115	57.5187	1.14488	0.00237559	cholinergic receptor
ENSG00000196141	26010	SPATS2L	724.471	1612.25	1.15408	6.59713e-34	spermatogenesis associated
ENSG00000198736	51734	MSRB1	185.935	414.477	1.15649	1.1936e-15	methionine sulfoxide reductase B1 [Source:HGNC Symbol;Acc:14133]
ENSG00000128512	9732	DOCK4	74.6347	166.706	1.15939	3.66518e-10	dedicator of cytokinesis 4 [Source:HGNC Symbol;Acc:19192]
ENSG00000102921	9683	N4BP1	186.372	417.768	1.16451	1.14187e-17	NEDD4 binding protein 1 [Source:HGNC Symbol;Acc:29850]
ENSG00000145016	9711	KIAA0226	76.3205	171.253	1.16598	1.26233e-09	KIAA0226 [Source:HGNC Symbol;Acc:28991]
ENSG00000123992	23549	DNPEP	259.259	589.886	1.18604	1.43636e-22	aspartyl aminopeptidase [Source:HGNC Symbol;Acc:2981]
ENSG00000221869	1052	CEBPD	56.3118	128.503	1.1903	9.99784e-09	CCAAT/enhancer binding protein (C/EBP)
ENSG00000073605	55876	GSDMB	37.9657	86.6649	1.19075	1.40598e-05	gasdermin B [Source:HGNC Symbol;Acc:23690]
ENSG00000078018	4133	MAP2	98.4836	225.287	1.19381	1.7764e-07	microtubule-associated protein 2 [Source:HGNC Symbol;Acc:6839]
ENSG00000110492	4192	MDK	28.5699	65.6027	1.19926	0.000196805	midkine (neurite growth-promoting factor 2) [Source:HGNC Symbol;Acc:6972]
ENSG00000269728		RP11-145M9.4	28.5583	65.6504	1.20089	0.000997754
ENSG00000092010	5720	PSME1	497.167	1143.72	1.20193	2.96063e-15	proteasome (prosome
ENSG00000026103	355	FAS	142.426	327.84	1.20278	3.31022e-16	Fas cell surface death receptor [Source:HGNC Symbol;Acc:11920]
ENSG00000082269	57579	FAM135A	133.036	307.297	1.20781	1.38971e-09	family with sequence similarity 135
ENSG00000156500	159091	FAM122C	13.2194	30.5589	1.20894	0.0410667	family with sequence similarity 122C [Source:HGNC Symbol;Acc:25202]
ENSG00000164749	3174	HNF4G	52.0262	120.775	1.21501	6.76722e-07	hepatocyte nuclear factor 4
ENSG00000158773	7391	USF1	233.693	543.866	1.21864	7.18038e-16	upstream transcription factor 1 [Source:HGNC Symbol;Acc:12593]
ENSG00000120539	84930	MASTL	305.688	715.021	1.22593	2.93365e-26	microtubule associated serine/threonine kinase-like [Source:HGNC Symbol;Acc:19042]
ENSG00000145623	9180	OSMR	609.735	1431.85	1.23163	1.65187e-30	oncostatin M receptor [Source:HGNC Symbol;Acc:8507]
ENSG00000130787	9026	HIP1R	170.997	403.158	1.23737	1.39713e-19	huntingtin interacting protein 1 related [Source:HGNC Symbol;Acc:18415]
ENSG00000231925	6892	TAPBP	360.746	850.641	1.23757	2.61532e-30	TAP binding protein (tapasin) [Source:HGNC Symbol;Acc:11566]
ENSG00000166801	63901	FAM111A	312.532	738.612	1.24081	8.94347e-14	family with sequence similarity 111
ENSG00000144843	141	ADPRH	28.1278	66.5417	1.24226	0.000262491	ADP-ribosylarginine hydrolase [Source:HGNC Symbol;Acc:269]
ENSG00000159231	874	CBR3	45.2005	106.939	1.24238	4.98852e-06	carbonyl reductase 3 [Source:HGNC Symbol;Acc:1549]
ENSG00000170542	5272	SERPINB9	84.4296	200.276	1.24617	3.04318e-12	serpin peptidase inhibitor
ENSG00000164211	134429	STARD4	240.03	572.687	1.25453	9.67877e-27	StAR-related lipid transfer (START) domain containing 4 [Source:HGNC Symbol;Acc:18058]
ENSG00000144802	64332	NFKBIZ	66.524	158.726	1.25459	1.06115e-12	nuclear factor of kappa light polypeptide gene enhancer in B-cells inhibitor
ENSG00000151611	166785	MMAA	16.6256	39.7053	1.25592	0.0122692	methylmalonic aciduria (cobalamin deficiency) cblA type [Source:HGNC Symbol;Acc:18871]
ENSG00000166741	4837	NNMT	470.32	1126.85	1.26059	1.3683e-34	nicotinamide N-methyltransferase [Source:HGNC Symbol;Acc:7861]
ENSG00000114127	54464	XRN1	185.043	443.52	1.26114	1.4287e-07	5'-3' exoribonuclease 1 [Source:HGNC Symbol;Acc:30654]
ENSG00000223960	101927027	AC009948.5	79.7351	191.129	1.26126	5.52068e-11
ENSG00000163132	4487	MSX1	20.0385	48.8797	1.28646	0.00105818	msh homeobox 1 [Source:HGNC Symbol;Acc:7391]
ENSG00000125730	718	C3	119.388	292.824	1.29437	3.8135e-21	complement component 3 [Source:HGNC Symbol;Acc:1318]
ENSG00000182326	716	C1S	410.691	1007.75	1.29501	3.7469e-38	complement component 1
ENSG00000101017	958	CD40	26.8626	66.1438	1.3	1.71669e-05	CD40 molecule
ENSG00000137767	58472	SQRDL	156.489	386.051	1.30273	9.77642e-22	sulfide quinone reductase-like (yeast) [Source:HGNC Symbol;Acc:20390]
ENSG00000116863	54936	ADPRHL2	119.85	297.082	1.30963	8.40645e-12	ADP-ribosylhydrolase like 2 [Source:HGNC Symbol;Acc:21304]
ENSG00000104518	79792	GSDMD	178.25	442.376	1.31137	8.12125e-18	gasdermin D [Source:HGNC Symbol;Acc:25697]
ENSG00000114450	59345	GNB4	89.9506	224.581	1.32003	7.12777e-08	guanine nucleotide binding protein (G protein)
ENSG00000141664	54877	ZCCHC2	122.783	306.907	1.32169	6.83477e-19	zinc finger
ENSG00000196247	51427	ZNF107	74.6149	186.549	1.32202	9.05473e-13	zinc finger protein 107 [Source:HGNC Symbol;Acc:12887]
ENSG00000100226	9567	GTPBP1	118.969	297.808	1.32379	2.3788e-18	GTP binding protein 1 [Source:HGNC Symbol;Acc:4669]
ENSG00000013374	51667	NUB1	430.213	1080.73	1.32888	3.51734e-38	negative regulator of ubiquitin-like proteins 1 [Source:HGNC Symbol;Acc:17623]
ENSG00000171557	2266	FGG	290.392	732.492	1.33481	1.65187e-30	fibrinogen gamma chain [Source:HGNC Symbol;Acc:3694]
ENSG00000245571	101927204	AP001258.4	17.0578	43.1952	1.34044	0.00643242
ENSG00000162772	467	ATF3	34.1074	86.5556	1.34354	2.47011e-08	activating transcription factor 3 [Source:HGNC Symbol;Acc:785]
ENSG00000214226	339210	C17orf67	17.9024	45.6226	1.3496	0.000979584	chromosome 17 open reading frame 67 [Source:HGNC Symbol;Acc:27900]
ENSG00000117475	8548	BLZF1	167.997	429.176	1.35314	1.34524e-24	basic leucine zipper nuclear factor 1 [Source:HGNC Symbol;Acc:1065]
ENSG00000120549	56243	KIAA1217	146.683	374.867	1.35368	4.61301e-23	KIAA1217 [Source:HGNC Symbol;Acc:25428]
ENSG00000167034	4824	NKX3-1	38.3731	98.6088	1.36162	2.32188e-08	NK3 homeobox 1 [Source:HGNC Symbol;Acc:7838]
ENSG00000003400	843	CASP10	63.1128	163.581	1.374	2.30857e-13	caspase 10
ENSG00000139679	10161	LPAR6	19.6228	51.8819	1.4027	0.00386131	lysophosphatidic acid receptor 6 [Source:HGNC Symbol;Acc:15520]
ENSG00000088881	57593	EBF4	23.872	63.1753	1.40404	5.95831e-06	early B-cell factor 4 [Source:HGNC Symbol;Acc:29278]
ENSG00000108691	6347	CCL2	50.3223	135.175	1.42555	1.00415e-13	chemokine (C-C motif) ligand 2 [Source:HGNC Symbol;Acc:10618]
ENSG00000081041	2920	CXCL2	15.3555	41.3787	1.43013	6.33795e-05	chemokine (C-X-C motif) ligand 2 [Source:HGNC Symbol;Acc:4603]
ENSG00000050344	9603	NFE2L3	74.6298	201.585	1.43356	1.279e-17	nuclear factor
ENSG00000256043	1519	CTSO	19.608	53.0758	1.43661	0.000110311	cathepsin O [Source:HGNC Symbol;Acc:2542]
ENSG00000144596		GRIP2	9.38089	25.4097	1.43758	0.0142926	glutamate receptor interacting protein 2 [Source:HGNC Symbol;Acc:23841]
ENSG00000134986	9315	NREP	28.1509	76.8262	1.44842	4.60723e-07	neuronal regeneration related protein [Source:HGNC Symbol;Acc:16834]
ENSG00000111912	135112	NCOA7	668.204	1828.3	1.45214	3.11123e-55	nuclear receptor coactivator 7 [Source:HGNC Symbol;Acc:21081]
ENSG00000047365	116984	ARAP2	26.856	74.2138	1.46644	6.71525e-07	ArfGAP with RhoGAP domain
ENSG00000125826	10616	RBCK1	695.057	1923.01	1.46816	1.84918e-34	RanBP-type and C3HC4-type zinc finger containing 1 [Source:HGNC Symbol;Acc:15864]
ENSG00000166920	84419	C15orf48	8.96357	24.9164	1.47495	0.00398674	chromosome 15 open reading frame 48 [Source:HGNC Symbol;Acc:29898]
ENSG00000139192	55080	TAPBPL	32.8438	91.3824	1.47629	1.02774e-08	TAP binding protein-like [Source:HGNC Symbol;Acc:30683]
ENSG00000155158	158219	TTC39B	54.5764	152.074	1.47843	1.18972e-09	tetratricopeptide repeat domain 39B [Source:HGNC Symbol;Acc:23704]
ENSG00000146859	55281	TMEM140	106.583	298.425	1.48539	6.93514e-22	transmembrane protein 140 [Source:HGNC Symbol;Acc:21870]
ENSG00000137200	23070	CMTR1	298.446	835.9	1.48586	3.85205e-40	cap methyltransferase 1 [Source:HGNC Symbol;Acc:21077]
ENSG00000059728	4084	MXD1	34.9651	97.9781	1.48654	6.14379e-11	MAX dimerization protein 1 [Source:HGNC Symbol;Acc:6761]
ENSG00000142961	148932	MOB3C	66.524	187.132	1.49211	1.20508e-15	MOB kinase activator 3C [Source:HGNC Symbol;Acc:29800]
ENSG00000123240	10133	OPTN	471.631	1332.39	1.49828	6.28801e-52	optineurin [Source:HGNC Symbol;Acc:17142]
ENSG00000139083	2120	ETV6	119.847	339.632	1.50278	9.30286e-22	ets variant 6 [Source:HGNC Symbol;Acc:3495]
ENSG00000188290	57801	HES4	12.7888	36.4762	1.51207	0.00036996	hes family bHLH transcription factor 4 [Source:HGNC Symbol;Acc:24149]
ENSG00000011422	5329	PLAUR	153.078	436.809	1.51273	9.1785e-15	plasminogen activator
ENSG00000100911	5721	PSME2	485.263	1390.13	1.51838	1.52337e-44	proteasome (prosome
ENSG00000163739	2919	CXCL1	17.9139	51.4164	1.52115	1.85828e-06	chemokine (C-X-C motif) ligand 1 (melanoma growth stimulating activity
ENSG00000099968	23786	BCL2L13	298.059	856.298	1.52251	1.07163e-43	BCL2-like 13 (apoptosis facilitator) [Source:HGNC Symbol;Acc:17164]
ENSG00000243753	3139	HLA-L	13.6367	39.582	1.53735	0.000236094	major histocompatibility complex
ENSG00000110852	9976	CLEC2B	32.3984	94.2893	1.54117	1.75005e-05	C-type lectin domain family 2
ENSG00000113594	3977	LIFR	71.1971	207.639	1.54419	1.01668e-09	leukemia inhibitory factor receptor alpha [Source:HGNC Symbol;Acc:6597]
ENSG00000260336		RP11-395B7.7	143.235	417.762	1.54429	2.49804e-29
ENSG00000156966	93010	B3GNT7	15.7811	46.2672	1.55179	0.00435343	UDP-GlcNAc:betaGal beta-1
ENSG00000176532	222171	PRR15	185.909	546.792	1.5564	9.07355e-36	proline rich 15 [Source:HGNC Symbol;Acc:22310]
ENSG00000169871	81844	TRIM56	144.961	429.35	1.56649	9.56283e-19	tripartite motif containing 56 [Source:HGNC Symbol;Acc:19028]
ENSG00000160710	103	ADAR	2063.02	6162.87	1.57884	4.08867e-79	adenosine deaminase
ENSG00000140092	10516	FBLN5	18.7552	56.3667	1.58755	1.06438e-05	fibulin 5 [Source:HGNC Symbol;Acc:3602]
ENSG00000234127	7726	TRIM26	226.85	682.578	1.58925	1.83893e-42	tripartite motif containing 26 [Source:HGNC Symbol;Acc:12962]
ENSG00000116514	127544	RNF19B	181.203	546.91	1.5937	1.25956e-23	ring finger protein 19B [Source:HGNC Symbol;Acc:26886]
ENSG00000104213	5157	PDGFRL	60.1271	182.14	1.59896	5.42287e-19	platelet-derived growth factor receptor-like [Source:HGNC Symbol;Acc:8805]
ENSG00000137496	10068	IL18BP	54.1492	164.211	1.60054	8.55136e-18	interleukin 18 binding protein [Source:HGNC Symbol;Acc:5987]
ENSG00000242539		AC007620.3	15.7695	47.9604	1.6047	0.000302464
ENSG00000146411	154091	SLC2A12	23.4365	71.492	1.60902	2.07262e-07	solute carrier family 2 (facilitated glucose transporter)
ENSG00000184557	9021	SOCS3	59.2743	180.831	1.60916	4.8541e-19	suppressor of cytokine signaling 3 [Source:HGNC Symbol;Acc:19391]
ENSG00000113532	7903	ST8SIA4	146.704	449.835	1.61648	1.1999e-29	ST8 alpha-N-acetyl-neuraminide alpha-2
ENSG00000134363	10468	FST	7.66866	23.5176	1.6167	0.00405015	follistatin [Source:HGNC Symbol;Acc:3971]
ENSG00000186470	11118	BTN3A2	53.2815	164.108	1.62294	1.26755e-16	butyrophilin
ENSG00000000971	3075	CFH	472.494	1468.06	1.63554	2.68908e-63	complement factor H [Source:HGNC Symbol;Acc:4883]
ENSG00000214076		CPSF1P1	8.52973	26.5618	1.63878	0.027189	cleavage and polyadenylation specific factor 1
ENSG00000038210	55300	PI4K2B	139.042	433.79	1.64147	8.65424e-28	phosphatidylinositol 4-kinase type 2 beta [Source:HGNC Symbol;Acc:18215]
ENSG00000141682	5366	PMAIP1	111.713	351.178	1.65241	2.10089e-32	phorbol-12-myristate-13-acetate-induced protein 1 [Source:HGNC Symbol;Acc:9108]
ENSG00000118503	7128	TNFAIP3	34.1173	107.845	1.66038	2.96063e-15	tumor necrosis factor
ENSG00000172201	3400	ID4	7.24969	22.9963	1.66541	0.00959851	inhibitor of DNA binding 4
ENSG00000155363	4343	MOV10	203.424	646.265	1.66764	1.45918e-16	Mov10
ENSG00000163131	1520	CTSS	198.726	632.216	1.66964	3.3784e-48	cathepsin S [Source:HGNC Symbol;Acc:2545]
ENSG00000123685	55509	BATF3	40.9331	130.258	1.67003	2.61411e-12	basic leucine zipper transcription factor
ENSG00000126778	6495	SIX1	42.2231	135.497	1.68216	2.23014e-15	SIX homeobox 1 [Source:HGNC Symbol;Acc:10887]
ENSG00000145246	57205	ATP10D	51.5924	165.891	1.685	7.31458e-10	ATPase
ENSG00000259529	10379	RP11-468E2.4	5.54243	17.8611	1.68823	0.0427037	E3 ubiquitin-protein ligase RNF31 [Source:UniProtKB/TrEMBL;Acc:H0YM83]
ENSG00000166710	567	B2M	1384.13	4467.59	1.69052	8.41177e-60	beta-2-microglobulin [Source:HGNC Symbol;Acc:914]
ENSG00000165806	840	CASP7	245.591	793.731	1.69239	5.473e-41	caspase 7
ENSG00000108679	3959	LGALS3BP	947.364	3065.95	1.69434	3.60261e-20	lectin
ENSG00000213689	11277	TREX1	63.1194	209.725	1.73234	1.0337e-21	three prime repair exonuclease 1 [Source:HGNC Symbol;Acc:12269]
ENSG00000140105	7453	WARS	620.372	2062.96	1.73351	3.33838e-80	tryptophanyl-tRNA synthetase [Source:HGNC Symbol;Acc:12729]
ENSG00000173706	57493	HEG1	122.361	407.469	1.73555	8.62889e-20	heart development protein with EGF-like domains 1 [Source:HGNC Symbol;Acc:29227]
ENSG00000159403	715	C1R	140.698	470.487	1.74155	6.66109e-42	complement component 1
ENSG00000196954	837	CASP4	55.8498	187.735	1.74907	1.46539e-20	caspase 4
ENSG00000112096	6648	SOD2	411.882	1385.24	1.74984	5.96422e-74	superoxide dismutase 2
ENSG00000117266	5129	CDK18	9.38419	31.5737	1.75042	0.000243694	cyclin-dependent kinase 18 [Source:HGNC Symbol;Acc:8751]
ENSG00000116663	26270	FBXO6	37.9657	128.963	1.76419	2.25574e-14	F-box protein 6 [Source:HGNC Symbol;Acc:13585]
ENSG00000108387	5414	2014-09-04	7.24969	24.7174	1.76953	0.00467696	septin 4 [Source:HGNC Symbol;Acc:9165]
ENSG00000136147	51131	PHF11	62.6905	213.77	1.76974	1.41973e-21	PHD finger protein 11 [Source:HGNC Symbol;Acc:17024]
ENSG00000184898	375287	RBM43	74.1761	256.861	1.79196	1.8504e-26	RNA binding motif protein 43 [Source:HGNC Symbol;Acc:24790]
ENSG00000164136	3600	IL15	31.5622	109.661	1.79679	4.46875e-12	interleukin 15 [Source:HGNC Symbol;Acc:5977]
ENSG00000174837	2015	EMR1	57.1365	199.014	1.80039	2.94211e-24	egf-like module containing
ENSG00000167371	112476	PRRT2	10.232	36.1678	1.82161	7.10966e-05	proline-rich transmembrane protein 2 [Source:HGNC Symbol;Acc:30500]
ENSG00000173786	1267	CNP	540.636	1911.41	1.82191	1.11942e-69	2'
ENSG00000117461	8503	PIK3R3	29.8516	105.986	1.828	3.7937e-13	phosphoinositide-3-kinase
ENSG00000135378	79056	PRRG4	17.0562	61.4402	1.84889	3.67727e-08	proline rich Gla (G-carboxyglutamic acid) 4 (transmembrane) [Source:HGNC Symbol;Acc:30799]
ENSG00000135697	53630	BCMO1	40.9546	148.997	1.86318	2.20442e-17	beta-carotene 15
ENSG00000159733	57732	ZFYVE28	10.6593	39.4109	1.88649	0.000616955	zinc finger
ENSG00000163735	6374	CXCL5	303.176	1126.82	1.89403	7.22387e-64	chemokine (C-X-C motif) ligand 5 [Source:HGNC Symbol;Acc:10642]
ENSG00000168404	197259	MLKL	144.121	536.227	1.89556	3.10911e-50	mixed lineage kinase domain-like [Source:HGNC Symbol;Acc:26617]
ENSG00000184371	1435	CSF1	92.1115	343.061	1.89701	2.70751e-14	colony stimulating factor 1 (macrophage) [Source:HGNC Symbol;Acc:2432]
ENSG00000105939	56829	ZC3HAV1	876.281	3363.12	1.94034	1.90744e-105	zinc finger CCCH-type
ENSG00000103966	30844	EHD4	92.9346	358.214	1.94653	9.06536e-41	EH-domain containing 4 [Source:HGNC Symbol;Acc:3245]
ENSG00000174808	685	BTC	21.7491	84.1898	1.95269	7.93228e-12	betacellulin [Source:HGNC Symbol;Acc:1121]
ENSG00000206190	57194	ATP10A	101.91	404.871	1.99017	8.06786e-43	ATPase
ENSG00000185015	377677	CA13	12.3616	49.3591	1.99745	0.000188741	carbonic anhydrase XIII [Source:HGNC Symbol;Acc:14914]
ENSG00000179044	283849	EXOC3L1	3.83681	15.5093	2.01515	0.0313641	exocyst complex component 3-like 1 [Source:HGNC Symbol;Acc:27540]
ENSG00000234362		AC104654.2	6.39193	26.1161	2.03061	0.00159562
ENSG00000096968	3717	JAK2	55.4309	227.084	2.03447	7.14003e-26	Janus kinase 2 [Source:HGNC Symbol;Acc:6192]
ENSG00000105287	25865	PRKD2	244.344	1001.51	2.03519	6.49054e-76	protein kinase D2 [Source:HGNC Symbol;Acc:17293]
ENSG00000004468	952	CD38	108.745	451.576	2.05401	1.28772e-53	CD38 molecule [Source:HGNC Symbol;Acc:1667]
ENSG00000159399	3099	HK2	5.54573	23.1336	2.06054	0.000357957	hexokinase 2 [Source:HGNC Symbol;Acc:4923]
ENSG00000185201	10581	IFITM2	97.6374	408.341	2.06427	3.54141e-51	interferon induced transmembrane protein 2 [Source:HGNC Symbol;Acc:5413]
ENSG00000168310	3660	IRF2	128.795	539.277	2.06595	4.0852e-54	interferon regulatory factor 2 [Source:HGNC Symbol;Acc:6117]
ENSG00000125148	4502	MT2A	205.542	873.693	2.0877	1.86457e-34	metallothionein 2A [Source:HGNC Symbol;Acc:7406]
ENSG00000100918	9985	REC8	18.3312	78.5333	2.099	4.47601e-07	REC8 meiotic recombination protein [Source:HGNC Symbol;Acc:16879]
ENSG00000112773	55603	FAM46A	66.9677	290.17	2.11536	2.64244e-40	family with sequence similarity 46
ENSG00000204525	3107	HLA-C	293.797	1285.35	2.12928	1.41756e-53	major histocompatibility complex
ENSG00000272669		RP3-508I15.21	5.54573	24.409	2.13796	0.00406373
ENSG00000166750	162394	SLFN5	186.772	827.012	2.14663	8.33463e-21	schlafen family member 5 [Source:HGNC Symbol;Acc:28286]
ENSG00000008441	4784	NFIX	28.1559	125.308	2.15397	4.86562e-19	nuclear factor I/X (CCAAT-binding transcription factor) [Source:HGNC Symbol;Acc:7788]
ENSG00000135148	10906	TRAFD1	262.251	1183.69	2.17427	1.87403e-85	TRAF-type zinc finger domain containing 1 [Source:HGNC Symbol;Acc:24808]
ENSG00000112343	10475	TRIM38	135.156	612.283	2.17957	1.09753e-67	tripartite motif containing 38 [Source:HGNC Symbol;Acc:10059]
ENSG00000072858	54847	SIDT1	31.9844	147.982	2.20998	1.3814e-24	SID1 transmembrane family
ENSG00000055332	5610	EIF2AK2	727.881	3392.33	2.2205	3.9128e-44	eukaryotic translation initiation factor 2-alpha kinase 2 [Source:HGNC Symbol;Acc:9437]
ENSG00000155287	81894	SLC25A28	110.863	526.49	2.24762	3.89664e-46	solute carrier family 25 (mitochondrial iron transporter)
ENSG00000142677	58985	IL22RA1	29.0004	138.603	2.25681	1.88356e-21	interleukin 22 receptor
ENSG00000185880	140691	TRIM69	82.3034	395.78	2.26568	3.47115e-55	tripartite motif containing 69 [Source:HGNC Symbol;Acc:17857]
ENSG00000261884		CTC-479C5.12	6.82412	33.1097	2.27854	1.12512e-05
ENSG00000165259	139324	HDX	14.92	72.4927	2.28059	2.27142e-08	highly divergent homeobox [Source:HGNC Symbol;Acc:26411]
ENSG00000169429	3576	IL8	6.81751	33.7264	2.30656	4.6583e-08	interleukin 8 [Source:HGNC Symbol;Acc:6025]
ENSG00000132256	85363	TRIM5	137.711	683.851	2.31204	1.20314e-78	tripartite motif containing 5 [Source:HGNC Symbol;Acc:16276]
ENSG00000067066	6672	SP100	241.792	1201.96	2.31355	3.7467e-90	SP100 nuclear antigen [Source:HGNC Symbol;Acc:11206]
ENSG00000176928	51301	GCNT4	4.69292	23.3943	2.3176	0.0133333	glucosaminyl (N-acetyl) transferase 4
ENSG00000213928	10379	IRF9	14.0689	70.4016	2.3231	9.74371e-12	interferon regulatory factor 9 [Source:HGNC Symbol;Acc:6131]
ENSG00000060491	11054	OGFR	250.303	1265.18	2.3376	1.2975e-102	opioid growth factor receptor [Source:HGNC Symbol;Acc:15768]
ENSG00000138035	87178	PNPT1	435.755	2207.18	2.34061	7.47695e-131	polyribonucleotide nucleotidyltransferase 1 [Source:HGNC Symbol;Acc:23166]
ENSG00000112297	202	AIM1	11.522	59.4585	2.36749	4.32796e-11	absent in melanoma 1 [Source:HGNC Symbol;Acc:356]
ENSG00000172936	4615	MYD88	338.152	1750.39	2.37193	6.54176e-124	myeloid differentiation primary response 88 [Source:HGNC Symbol;Acc:7562]
ENSG00000123609	9111	NMI	112.135	584.948	2.38307	1.30211e-72	N-myc (and STAT) interactor [Source:HGNC Symbol;Acc:7854]
ENSG00000141497	84225	ZMYND15	4.68631	24.779	2.40259	0.000387548	zinc finger
ENSG00000196116	23424	TDRD7	193.122	1059.81	2.45623	9.24264e-108	tudor domain containing 7 [Source:HGNC Symbol;Acc:30831]
ENSG00000173821	57674	RNF213	3415.64	19300.4	2.4984	9.92646e-21	ring finger protein 213 [Source:HGNC Symbol;Acc:14539]
ENSG00000204592	3133	HLA-E	419.161	2382.7	2.50702	1.40628e-93	major histocompatibility complex
ENSG00000165731	5979	RET	7.25135	41.303	2.50993	1.26391e-08	ret proto-oncogene [Source:HGNC Symbol;Acc:9967]
ENSG00000213492		NT5C3AP1	5.96966	34.8924	2.54719	9.54117e-07	5'-nucleotidase
ENSG00000152778	24138	IFIT5	132.616	775.528	2.54793	3.0558e-94	interferon-induced protein with tetratricopeptide repeats 5 [Source:HGNC Symbol;Acc:13328]
ENSG00000153993	223117	SEMA3D	2.55677	15.372	2.58791	0.00146856	sema domain
ENSG00000002549	51056	LAP3	266.081	1604.87	2.59252	9.71167e-144	leucine aminopeptidase 3 [Source:HGNC Symbol;Acc:18449]
ENSG00000140511	145864	HAPLN3	46.8945	291.61	2.63655	1.36369e-46	hyaluronan and proteoglycan link protein 3 [Source:HGNC Symbol;Acc:21446]
ENSG00000229241		PNPT1P1	2.12954	13.2949	2.64225	0.0333119	polyribonucleotide nucleotidyltransferase 1 pseudogene 1 [Source:HGNC Symbol;Acc:44468]
ENSG00000205220	5699	PSMB10	19.608	123.71	2.65745	1.87386e-16	proteasome (prosome
ENSG00000168811	3592	IL12A	1.70562	10.8674	2.67165	0.0144642	interleukin 12A (natural killer cell stimulatory factor 1
ENSG00000151883	79668	PARP8	3.83846	24.779	2.69052	4.83217e-06	poly (ADP-ribose) polymerase family
ENSG00000026950	11119	BTN3A1	46.0566	299.282	2.70003	3.17921e-54	butyrophilin
ENSG00000128394	200316	APOBEC3F	17.9123	121.79	2.76538	5.7214e-28	apolipoprotein B mRNA editing enzyme
ENSG00000204264	5696	PSMB8	98.5101	671.599	2.76926	5.02874e-93	proteasome (prosome
ENSG00000263069	100294362	CTD-2047H16.4	11.5104	79.3153	2.78466	2.62644e-09
ENSG00000121060	7706	TRIM25	549.126	3802.27	2.79165	1.55451e-199	tripartite motif containing 25 [Source:HGNC Symbol;Acc:12932]
ENSG00000234745	3106	HLA-B	89.1358	618.394	2.79445	2.29303e-43	major histocompatibility complex
ENSG00000124201	57169	ZNFX1	571.817	4024.16	2.81506	2.9162e-163	zinc finger
ENSG00000182742	3214	HOXB4	2.56008	18.1834	2.82836	0.00310649	homeobox B4 [Source:HGNC Symbol;Acc:5115]
ENSG00000115415	6772	STAT1	1254.86	9026.37	2.84662	1.87792e-238	signal transducer and activator of transcription 1
ENSG00000188313	5359	PLSCR1	257.127	1851.36	2.84803	1.69182e-115	phospholipid scramblase 1 [Source:HGNC Symbol;Acc:9092]
ENSG00000100346	8911	CACNA1I	4.26569	31.0663	2.8645	1.65271e-07	calcium channel
ENSG00000272512		RP11-54O7.17	2.98565	22.0433	2.88422	7.51215e-06
ENSG00000204267	6891	TAP2	58.8223	440.764	2.90557	2.02962e-80	transporter 2
ENSG00000111801	10384	BTN3A3	21.3202	160.722	2.91427	7.06892e-38	butyrophilin
ENSG00000106785	9830	TRIM14	169.715	1287.55	2.92343	5.42514e-147	tripartite motif containing 14 [Source:HGNC Symbol;Acc:16283]
ENSG00000132109	6737	TRIM21	172.259	1320.85	2.93881	6.51573e-151	tripartite motif containing 21 [Source:HGNC Symbol;Acc:11312]
ENSG00000177989	440836	ODF3B	8.52808	66.7268	2.96797	3.74228e-18	outer dense fiber of sperm tails 3B [Source:HGNC Symbol;Acc:34388]
ENSG00000213500	101154753	LAP3P2	1.70562	13.6032	2.99558	0.00178925	leucine aminopeptidase 3 pseudogene 2 [Source:HGNC Symbol;Acc:42365]
ENSG00000198133	161145	TMEM229B	2.55677	20.3978	2.99602	2.47485e-05	transmembrane protein 229B [Source:HGNC Symbol;Acc:20130]
ENSG00000137198	2766	GMPR	5.96966	48.05	3.00882	2.58304e-12	guanosine monophosphate reductase [Source:HGNC Symbol;Acc:4376]
ENSG00000162645	2634	GBP2	18.3395	154.53	3.07486	1.63255e-42	guanylate binding protein 2
ENSG00000155629	118788	PIK3AP1	13.635	117.128	3.1027	8.87743e-34	phosphoinositide-3-kinase adaptor protein 1 [Source:HGNC Symbol;Acc:30034]
ENSG00000122643	51251	NT5C3A	200.006	1719.7	3.10404	1.4199e-188	5'-nucleotidase
ENSG00000008517	9235	IL32	4.68962	40.4873	3.10993	0.000102239	interleukin 32 [Source:HGNC Symbol;Acc:16830]
ENSG00000164308	64167	ERAP2	24.7298	219.076	3.14711	6.57858e-50	endoplasmic reticulum aminopeptidase 2 [Source:HGNC Symbol;Acc:29499]
ENSG00000198959	7052	TGM2	275.031	2439.75	3.14907	8.62358e-224	transglutaminase 2 [Source:HGNC Symbol;Acc:11778]
ENSG00000106571	2737	GLI3	1.28004	11.3888	3.15335	0.0255071	GLI family zinc finger 3 [Source:HGNC Symbol;Acc:4319]
ENSG00000262979		CTD-2047H16.2	1.28169	11.6215	3.18068	0.0349901
ENSG00000089127	4938	OAS1	575.698	5222.92	3.18147	4.83672e-267	2'-5'-oligoadenylate synthetase 1
ENSG00000204632	3135	HLA-G	2.98565	27.5765	3.20732	5.41146e-07	major histocompatibility complex
ENSG00000130234	59272	ACE2	1.28004	11.9438	3.22201	0.00283104	angiotensin I converting enzyme 2 [Source:HGNC Symbol;Acc:13557]
ENSG00000185404	93349	SP140L	31.5589	294.73	3.22328	3.66464e-69	SP140 nuclear body protein-like [Source:HGNC Symbol;Acc:25105]
ENSG00000204616	11074	TRIM31	8.52973	80.7	3.242	1.84558e-24	tripartite motif containing 31 [Source:HGNC Symbol;Acc:16289]
ENSG00000025708	1890	TYMP	17.4751	165.706	3.24525	3.60496e-44	thymidine phosphorylase [Source:HGNC Symbol;Acc:3148]
ENSG00000104432	3574	IL7	1.28169	12.3139	3.26417	0.0102583	interleukin 7 [Source:HGNC Symbol;Acc:6023]
ENSG00000144837	51365	PLA1A	6.82412	65.6364	3.26578	3.45297e-22	phospholipase A1 member A [Source:HGNC Symbol;Acc:17661]
ENSG00000204642	3134	HLA-F	18.7634	180.612	3.2669	8.60231e-53	major histocompatibility complex
ENSG00000140464	5371	PML	82.2852	823.793	3.32358	6.85422e-145	promyelocytic leukemia [Source:HGNC Symbol;Acc:9113]
ENSG00000101347	25939	SAMHD1	109.997	1105.74	3.32948	6.31533e-172	SAM domain and HD domain 1 [Source:HGNC Symbol;Acc:15925]
ENSG00000243649	629	CFB	4.26569	42.9345	3.33129	4.05077e-11	complement factor B [Source:HGNC Symbol;Acc:1037]
ENSG00000118160	6543	SLC8A2	1.28169	13.3426	3.37992	0.000225944	solute carrier family 8 (sodium/calcium exchanger)
ENSG00000142089	10410	IFITM3	40.0853	418.967	3.38569	4.29468e-74	interferon induced transmembrane protein 3 [Source:HGNC Symbol;Acc:5414]
ENSG00000068079	3430	IFI35	143.273	1505.37	3.39327	1.53187e-64	interferon-induced protein 35 [Source:HGNC Symbol;Acc:5399]
ENSG00000198719	28514	DLL1	1.70892	18.0461	3.40053	0.000109109	delta-like 1 (Drosophila) [Source:HGNC Symbol;Acc:2908]
ENSG00000168394	6890	TAP1	181.671	1946.46	3.42145	3.02338e-227	transporter 1
ENSG00000133401	23037	PDZD2	2.13119	22.9346	3.42779	2.46778e-07	PDZ domain containing 2 [Source:HGNC Symbol;Acc:18486]
ENSG00000059378	64761	PARP12	129.642	1476.36	3.50945	5.16554e-205	poly (ADP-ribose) polymerase family
ENSG00000138642	55008	HERC6	67.8106	818.271	3.593	2.65966e-153	HECT and RLD domain containing E3 ubiquitin protein ligase family member 6 [Source:HGNC Symbol;Acc:26072]
ENSG00000006210	6376	CX3CL1	2.1345	25.7937	3.59505	8.36963e-07	chemokine (C-X3-C motif) ligand 1 [Source:HGNC Symbol;Acc:10647]
ENSG00000111331	4940	OAS3	591.39	7201.28	3.60607	1.81788e-210	2'-5'-oligoadenylate synthetase 3
ENSG00000156587	9246	UBE2L6	124.101	1511.44	3.60633	7.99391e-222	ubiquitin-conjugating enzyme E2L 6 [Source:HGNC Symbol;Acc:12490]
ENSG00000125347	3659	IRF1	133.053	1624.46	3.60989	1.4207e-185	interferon regulatory factor 1 [Source:HGNC Symbol;Acc:6116]
ENSG00000163840	151636	DTX3L	207.213	2575.08	3.63543	3.47399e-265	deltex 3-like (Drosophila) [Source:HGNC Symbol;Acc:30323]
ENSG00000240065	5698	PSMB9	38.3631	481.787	3.6506	2.37644e-117	proteasome (prosome
ENSG00000170581	6773	STAT2	273.319	3528.62	3.69045	4.78893e-298	signal transducer and activator of transcription 2
ENSG00000181381	91351	DDX60L	166.299	2183.35	3.71469	3.39767e-145	DEAD (Asp-Glu-Ala-Asp) box polypeptide 60-like [Source:HGNC Symbol;Acc:26429]
ENSG00000141574	6398	SECTM1	8.10746	109.476	3.75522	4.39795e-34	secreted and transmembrane 1 [Source:HGNC Symbol;Acc:10707]
ENSG00000182782	338442	HCAR2	0.852808	11.8822	3.80043	0.000203409	hydroxycarboxylic acid receptor 2 [Source:HGNC Symbol;Acc:24827]
ENSG00000028137	7133	TNFRSF1B	0.852808	12.0055	3.81533	0.000559413	tumor necrosis factor receptor superfamily
ENSG00000117226	2635	GBP3	44.7865	630.741	3.81591	1.39102e-145	guanylate binding protein 3 [Source:HGNC Symbol;Acc:4184]
ENSG00000152689	25780	RASGRP3	20.0418	283.773	3.82365	1.1832e-83	RAS guanyl releasing protein 3 (calcium and DAG-regulated) [Source:HGNC Symbol;Acc:14545]
ENSG00000163644	152926	PPM1K	11.9377	171.191	3.84202	2.07805e-56	protein phosphatase
ENSG00000184979	11274	USP18	49.8802	725.614	3.86266	1.25772e-158	ubiquitin specific peptidase 18 [Source:HGNC Symbol;Acc:12616]
ENSG00000172183	3669	ISG20	42.238	615.714	3.86565	2.82727e-78	interferon stimulated exonuclease gene 20kDa [Source:HGNC Symbol;Acc:6130]
ENSG00000079385	634	CEACAM1	55.4226	808.618	3.86691	8.22438e-173	carcinoembryonic antigen-related cell adhesion molecule 1 (biliary glycoprotein) [Source:HGNC Symbol;Acc:1814]
ENSG00000135363	4005	LMO2	4.26734	62.64	3.87567	5.41835e-20	LIM domain only 2 (rhombotin-like 1) [Source:HGNC Symbol;Acc:6642]
ENSG00000138135	9023	CH25H	0.852808	12.8969	3.91866	5.39179e-05	cholesterol 25-hydroxylase [Source:HGNC Symbol;Acc:1907]
ENSG00000133321	5920	RARRES3	16.2034	247.586	3.93356	4.33942e-81	retinoic acid receptor responder (tazarotene induced) 3 [Source:HGNC Symbol;Acc:9869]
ENSG00000173193	54625	PARP14	360.292	5652.53	3.97166	1.03225e-69	poly (ADP-ribose) polymerase family
ENSG00000130813	55337	C19orf66	23.8786	382.354	4.00112	3.34961e-71	chromosome 19 open reading frame 66 [Source:HGNC Symbol;Acc:25649]
ENSG00000133328	54979	HRASLS2	1.70562	29.4209	4.10848	9.59174e-12	HRAS-like suppressor 2 [Source:HGNC Symbol;Acc:17824]
ENSG00000128335	23780	APOL2	118.963	2124.92	4.15883	2.73412e-133	apolipoprotein L
ENSG00000134470	3601	IL15RA	5.54573	99.3768	4.16346	4.05234e-32	interleukin 15 receptor
ENSG00000203797	8528	DDO	0.852808	15.571	4.19049	3.49236e-05	D-aspartate oxidase [Source:HGNC Symbol;Acc:2727]
ENSG00000197536		C5orf56	4.26074	78.8079	4.20917	1.2161e-15	chromosome 5 open reading frame 56 [Source:HGNC Symbol;Acc:33838]
ENSG00000135899	3431	SP110	48.1713	906.809	4.23455	2.20511e-197	SP110 nuclear body protein [Source:HGNC Symbol;Acc:5401]
ENSG00000163565	3428	IFI16	58.0091	1107.67	4.25511	4.94394e-227	interferon
ENSG00000134716	1573	CYP2J2	0.85446	16.3867	4.26137	2.51985e-06	cytochrome P450
ENSG00000138496	83666	PARP9	88.7053	1742.45	4.29596	1.0291e-282	poly (ADP-ribose) polymerase family
ENSG00000243650		RN7SL834P	0.42723	8.51568	4.31704	0.0115397	RNA
ENSG00000225075		RP11-426L16.3	0.42723	8.63903	4.33778	0.0175068
ENSG00000110944	51561	IL23A	0.42723	8.7007	4.34805	0.00301308	interleukin 23
ENSG00000119915	83401	ELOVL3	0.425578	8.76238	4.36383	0.00352362	ELOVL fatty acid elongase 3 [Source:HGNC Symbol;Acc:18047]
ENSG00000164342	7098	TLR3	16.2	345.37	4.41407	6.59347e-106	toll-like receptor 3 [Source:HGNC Symbol;Acc:11849]
ENSG00000049249	3604	TNFRSF9	0.425578	9.65374	4.50359	0.00315506	tumor necrosis factor receptor superfamily
ENSG00000221963	80830	APOL6	95.0955	2318.99	4.60797	4.99632e-229	apolipoprotein L
ENSG00000268510		IFNL3P1	0.852808	20.9052	4.6155	5.82592e-07	interferon
ENSG00000101342	140711	TLDC2	0.85446	21.7966	4.67294	2.00368e-07	TBC/LysM-associated domain containing 2 [Source:HGNC Symbol;Acc:16112]
ENSG00000100342	8542	APOL1	46.05	1182.07	4.68197	5.04469e-259	apolipoprotein L
ENSG00000168961	3965	LGALS9	5.54243	143.937	4.69878	1.70905e-59	lectin
ENSG00000168016	9881	TRANK1	75.89	2011.45	4.72819	3.5477e-107	tetratricopeptide repeat and ankyrin repeat containing 1 [Source:HGNC Symbol;Acc:29011]
ENSG00000138646	51191	HERC5	65.2324	1763.43	4.75665	0	HECT and RLD domain containing E3 ubiquitin protein ligase 5 [Source:HGNC Symbol;Acc:24368]
ENSG00000159871	284348	LYPD5	0.425578	11.8205	4.79572	0.00117516	LY6/PLAUR domain containing 5 [Source:HGNC Symbol;Acc:26397]
ENSG00000130589	85441	HELZ2	118.973	3434.76	4.85151	0	helicase with zinc finger 2
ENSG00000140853	84166	NLRC5	48.5836	1461.44	4.91077	1.09405e-287	NLR family
ENSG00000137752	834	CASP1	1.28169	39.4586	4.94422	7.75806e-18	caspase 1
ENSG00000205413	54809	SAMD9	75.4661	2409.46	4.99674	9.87657e-74	sterile alpha motif domain containing 9 [Source:HGNC Symbol;Acc:1348]
ENSG00000137628	55601	DDX60	25.995	869.453	5.0638	3.27213e-179	DEAD (Asp-Glu-Ala-Asp) box polypeptide 60 [Source:HGNC Symbol;Acc:25942]
ENSG00000149131	710	SERPING1	3.83681	139.034	5.17939	3.48778e-59	serpin peptidase inhibitor
ENSG00000185338	8651	SOCS1	0.852808	31.9716	5.22843	8.90967e-14	suppressor of cytokine signaling 1 [Source:HGNC Symbol;Acc:19383]
ENSG00000225963		AC009950.2	0.852808	32.1567	5.23675	7.29698e-13
ENSG00000107201	23586	DDX58	88.6805	3398.07	5.25995	0	DEAD (Asp-Glu-Ala-Asp) box polypeptide 58 [Source:HGNC Symbol;Acc:19102]
ENSG00000182179	7318	UBA7	3.40958	159.665	5.54931	2.56279e-68	ubiquitin-like modifier activating enzyme 7 [Source:HGNC Symbol;Acc:12471]
ENSG00000130303	684	BST2	2.55677	120.131	5.55414	7.23768e-56	bone marrow stromal cell antigen 2 [Source:HGNC Symbol;Acc:1119]
ENSG00000155918	154064	RAET1L	0.425578	20.7819	5.60976	8.24931e-10	retinoic acid early transcript 1L [Source:HGNC Symbol;Acc:16798]
ENSG00000185507	3665	IRF7	20.0435	983.326	5.61647	2.60099e-121	interferon regulatory factor 7 [Source:HGNC Symbol;Acc:6122]
ENSG00000250508		RP11-757G1.6	0.42723	21.6732	5.66476	3.4243e-10
ENSG00000177409	219285	SAMD9L	30.7094	1567.74	5.67387	1.28947e-163	sterile alpha motif domain containing 9-like [Source:HGNC Symbol;Acc:1349]
ENSG00000225886		RP11-288L9.4	0.42723	22.9486	5.74725	1.62095e-09
ENSG00000266976		AC079466.1	0.425578	23.1336	5.76442	2.33699e-10
ENSG00000130775	9473	THEMIS2	3.40958	185.425	5.7651	2.46106e-42	thymocyte selection associated family member 2 [Source:HGNC Symbol;Acc:16839]
ENSG00000090339	3383	ICAM1	0.42723	24.025	5.81338	1.83929e-10	intercellular adhesion molecule 1 [Source:HGNC Symbol;Acc:5344]
ENSG00000225492	400759	GBP1P1	0.42723	24.395	5.83543	2.15567e-10	guanylate binding protein 1
ENSG00000234290		AC116366.6	0.42723	24.6557	5.85076	7.28232e-11
ENSG00000178685	84875	PARP10	10.2287	622.015	5.92625	4.71073e-109	poly (ADP-ribose) polymerase family
ENSG00000165949	3429	IFI27	5.96966	398.83	6.06198	2.0655e-165	interferon
ENSG00000120217	29126	CD274	3.83351	261.242	6.09058	7.98389e-107	CD274 molecule [Source:HGNC Symbol;Acc:17635]
ENSG00000108771	79132	DHX58	2.13119	147.441	6.11233	1.19508e-68	DEXH (Asp-Glu-X-His) box polypeptide 58 [Source:HGNC Symbol;Acc:29517]
ENSG00000132274	10346	TRIM22	9.81638	687.786	6.13063	1.16003e-233	tripartite motif containing 22 [Source:HGNC Symbol;Acc:16379]
ENSG00000133106	94240	EPSTI1	0.852808	62.0232	6.18444	1.50699e-28	epithelial stromal interaction 1 (breast) [Source:HGNC Symbol;Acc:16465]
ENSG00000204261	100507463	TAPSAR1	0.852808	62.2699	6.19017	2.54021e-25	TAP1 and PSMB8 antisense RNA 1 [Source:HGNC Symbol;Acc:39758]
ENSG00000126709	2537	IFI6	25.5859	1950.97	6.2527	0	interferon
ENSG00000115267	64135	IFIH1	26.4354	2070.85	6.29161	0	interferon induced with helicase C domain 1 [Source:HGNC Symbol;Acc:18873]
ENSG00000185885	8519	IFITM1	2.55512	201.66	6.30239	1.87922e-59	interferon induced transmembrane protein 1 [Source:HGNC Symbol;Acc:5412]
ENSG00000121858	8743	TNFSF10	8.10415	660.841	6.3495	6.72961e-227	tumor necrosis factor (ligand) superfamily
ENSG00000102524	10673	TNFSF13B	1.27839	109.908	6.42583	3.78793e-49	tumor necrosis factor (ligand) superfamily
ENSG00000010030	51513	ETV7	0.425578	37.2302	6.45091	1.80314e-17	ets variant 7 [Source:HGNC Symbol;Acc:18160]
ENSG00000078081	27074	LAMP3	3.41123	334.441	6.61532	1.30705e-145	lysosomal-associated membrane protein 3 [Source:HGNC Symbol;Acc:14582]
ENSG00000105559	57664	PLEKHA4	2.55842	266.187	6.70104	2.09431e-121	pleckstrin homology domain containing
ENSG00000168062	116071	BATF2	6.40019	751.443	6.87541	3.53203e-249	basic leucine zipper transcription factor
ENSG00000214872	219537	SMTNL1	0.852808	100.789	6.88491	1.16015e-50	smoothelin-like 1 [Source:HGNC Symbol;Acc:32394]
ENSG00000106560	26157	GIMAP2	0.42723	55.523	7.02193	1.83761e-25	GTPase
ENSG00000119917	3437	IFIT3	37.0996	5971.97	7.33066	0	interferon-induced protein with tetratricopeptide repeats 3 [Source:HGNC Symbol;Acc:5411]
ENSG00000187608	9636	ISG15	11.0915	1964.68	7.4687	1.43369e-137	ISG15 ubiquitin-like modifier [Source:HGNC Symbol;Acc:4053]
ENSG00000134326	129607	CMPK2	5.97296	1524.72	7.99589	0	cytidine monophosphate (UMP-CMP) kinase 2
ENSG00000117228	2633	GBP1	3.41454	888.247	8.02313	3.58211e-297	guanylate binding protein 1
ENSG00000134321	91543	RSAD2	2.13119	617.391	8.17838	1.03325e-241	radical S-adenosyl methionine domain containing 2 [Source:HGNC Symbol;Acc:30908]
ENSG00000119922	3433	IFIT2	25.1669	7728.03	8.26243	0	interferon-induced protein with tetratricopeptide repeats 2 [Source:HGNC Symbol;Acc:5409]
ENSG00000131203	3620	IDO1	0.851156	292.611	8.42535	3.9531e-96	indoleamine 2
ENSG00000161570	6352	CCL5	1.70727	698.023	8.67544	2.38587e-223	chemokine (C-C motif) ligand 5 [Source:HGNC Symbol;Acc:10632]
ENSG00000185745	3434	IFIT1	21.7441	10121.8	8.86263	0	interferon-induced protein with tetratricopeptide repeats 1 [Source:HGNC Symbol;Acc:5407]
ENSG00000135114	8638	OASL	6.39358	3027.16	8.88712	0	2'-5'-oligoadenylate synthetase-like [Source:HGNC Symbol;Acc:8090]
ENSG00000111335	4939	OAS2	3.83351	2647.1	9.43153	0	2'-5'-oligoadenylate synthetase 2
ENSG00000132530	54739	XAF1	1.27673	889.564	9.4445	0	XIAP associated factor 1 [Source:HGNC Symbol;Acc:30932]
ENSG00000137965	10561	IFI44	0.42723	319.117	9.54486	3.37788e-143	interferon-induced protein 44 [Source:HGNC Symbol;Acc:16938]
ENSG00000183486	4600	MX2	0.42723	336.513	9.62143	2.8296e-151	myxovirus (influenza virus) resistance 2 (mouse) [Source:HGNC Symbol;Acc:7533]
ENSG00000157601	4599	MX1	4.69623	5061.83	10.0739	0	myxovirus (influenza virus) resistance 1
ENSG00000070190	27071	DAPP1	0	10.4834	Inf	7.10966e-05	dual adaptor of phosphotyrosine and 3-phosphoinositides [Source:HGNC Symbol;Acc:16500]
ENSG00000087237	1071	CETP	0	6.8563	Inf	0.00672845	cholesteryl ester transfer protein
ENSG00000104951	259307	IL4I1	0	15.386	Inf	2.23492e-08	interleukin 4 induced 1 [Source:HGNC Symbol;Acc:19094]
ENSG00000110446	51296	SLC15A3	0	44.4228	Inf	1.4622e-23	solute carrier family 15 (oligopeptide transporter)
ENSG00000124256	81030	ZBP1	0	30.6963	Inf	1.41863e-15	Z-DNA binding protein 1 [Source:HGNC Symbol;Acc:16176]
ENSG00000128284	80833	APOL3	0	97.1624	Inf	1.34004e-49	apolipoprotein L
ENSG00000136514	64108	RTP4	0	42.0431	Inf	4.55933e-21	receptor (chemosensory) transporter protein 4 [Source:HGNC Symbol;Acc:23992]
ENSG00000137959	10964	IFI44L	0	163.861	Inf	2.07942e-70	interferon-induced protein 44-like [Source:HGNC Symbol;Acc:17817]
ENSG00000144035	9027	NAT8	0	5.71824	Inf	0.0319689	N-acetyltransferase 8 (GCN5-related
ENSG00000154451	115362	GBP5	0	26.1778	Inf	2.16976e-14	guanylate binding protein 5 [Source:HGNC Symbol;Acc:19895]
ENSG00000157873	8764	TNFRSF14	0	5.65657	Inf	0.0191142	tumor necrosis factor receptor superfamily
ENSG00000162654	115361	GBP4	0	481.922	Inf	3.44415e-178	guanylate binding protein 4 [Source:HGNC Symbol;Acc:20480]
ENSG00000166863	6866	TAC3	0	5.59489	Inf	0.0363334	tachykinin 3 [Source:HGNC Symbol;Acc:11521]
ENSG00000169245	3627	CXCL10	0	74.365	Inf	1.90039e-44	chemokine (C-X-C motif) ligand 10 [Source:HGNC Symbol;Acc:10637]
ENSG00000169248	6373	CXCL11	0	27.3158	Inf	4.75151e-16	chemokine (C-X-C motif) ligand 11 [Source:HGNC Symbol;Acc:10638]
ENSG00000170379	285966	FAM115C	0	10.8674	Inf	0.000676466	family with sequence similarity 115
ENSG00000171236	116844	LRG1	0	10.2984	Inf	0.0410783	leucine-rich alpha-2-glycoprotein 1 [Source:HGNC Symbol;Acc:29480]
ENSG00000173114	54674	LRRN3	0	5.08754	Inf	0.0409534	leucine rich repeat neuronal 3 [Source:HGNC Symbol;Acc:17200]
ENSG00000182393	282618	IFNL1	0	18.4301	Inf	1.24758e-10	interferon
ENSG00000183709	282616	IFNL2	0	23.641	Inf	9.33532e-14	interferon
ENSG00000188282	285180	RUFY4	0	20.0138	Inf	5.61281e-11	RUN and FYVE domain containing 4 [Source:HGNC Symbol;Acc:24804]
ENSG00000196684	84941	HSH2D	0	64.2377	Inf	6.53969e-24	hematopoietic SH2 domain containing [Source:HGNC Symbol;Acc:24920]
ENSG00000197110	282617	IFNL3	0	21.5359	Inf	6.13057e-11	interferon
ENSG00000197721	1379	CR1L	0	6.10225	Inf	0.0149951	complement component (3b/4b) receptor 1-like [Source:HGNC Symbol;Acc:2335]
ENSG00000213512	388646	GBP7	0	6.6096	Inf	0.00550097	guanylate binding protein 7 [Source:HGNC Symbol;Acc:29606]
ENSG00000225101		OR52K3P	0	8.07	Inf	0.00285538	olfactory receptor
ENSG00000226025	400696	LGALS17A	0	208.654	Inf	2.3194e-96
ENSG00000228318		AP001610.5	0	6.8563	Inf	0.00809454
ENSG00000229474	197135	PATL2	0	7.36365	Inf	0.00995853	protein associated with topoisomerase II homolog 2 (yeast) [Source:HGNC Symbol;Acc:33630]
ENSG00000239713	60489	APOBEC3G	0	5.14921	Inf	0.0273696	apolipoprotein B mRNA editing enzyme
ENSG00000268088		AC093063.2	0	8.13167	Inf	0.00307679
* Down-regulated genes were colored blue, while up-regulated genes were colored orange.

## Sheet: 12H
Table S1B. Differentially expressed genes at 12 dpi.
Ensemble_ID	Entrez_ID	Gene_name	Expression_level(control)	Expression_level(current_condition)	Log2 expression fold change	P-value	Gene function Description
ENSG00000181690	5324	PLAG1	8.10415	0	#NAME?	0.00830294	pleiomorphic adenoma gene 1 [Source:HGNC Symbol;Acc:9045]
ENSG00000166923	26585	GREM1	110.425	8.32846	-3.72887	4.95567e-26	gremlin 1
ENSG00000128510	51200	CPA4	47.7506	3.99736	-3.5784	9.47721e-11	carboxypeptidase A4 [Source:HGNC Symbol;Acc:15740]
ENSG00000186832	3868	KRT16	11.941	1.06571	-3.48603	0.00211546	keratin 16 [Source:HGNC Symbol;Acc:6423]
ENSG00000108924	3131	HLF	11.9377	1.39945	-3.09259	0.0164572	hepatic leukemia factor [Source:HGNC Symbol;Acc:4977]
ENSG00000184574	57121	LPAR5	20.0385	2.53154	-2.98469	0.000475705	lysophosphatidic acid receptor 5 [Source:HGNC Symbol;Acc:13307]
ENSG00000136155	8796	SCEL	62.6806	8.39483	-2.90044	1.01531e-11	sciellin [Source:HGNC Symbol;Acc:10573]
ENSG00000185519	348487	FAM131C	15.3522	2.06505	-2.89419	0.00283868	family with sequence similarity 131
ENSG00000180354	222166	MTURN	60.9783	8.59395	-2.8269	9.46704e-12	maturin
ENSG00000163485	134	ADORA1	16.1984	2.46516	-2.7161	0.00400238	adenosine A1 receptor [Source:HGNC Symbol;Acc:262]
ENSG00000269837	100132815	RP11-15H20.5	12.3616	1.99868	-2.62874	0.0216094
ENSG00000124191	84969	TOX2	35.813	5.99604	-2.5784	7.51416e-06	TOX high mobility group box family member 2 [Source:HGNC Symbol;Acc:16095]
ENSG00000198729	81706	PPP1R14C	11.9344	1.99868	-2.578	0.0311194	protein phosphatase 1
ENSG00000213347	83463	MXD3	194.03	33.1129	-2.55081	6.99257e-28	MAX dimerization protein 3 [Source:HGNC Symbol;Acc:14008]
ENSG00000223784		RP11-554I8.2	95.0823	16.2549	-2.5483	4.06095e-15
ENSG00000068615	65055	REEP1	14.0755	2.46516	-2.51343	0.0143613	receptor accessory protein 1 [Source:HGNC Symbol;Acc:25786]
ENSG00000248807		KRTAP9-12P	13.221	2.39879	-2.46245	0.0374813	keratin associated protein 9-12
ENSG00000187800	375033	PEAR1	18.7667	3.46451	-2.43746	0.00343153	platelet endothelial aggregation receptor 1 [Source:HGNC Symbol;Acc:33631]
ENSG00000165388	118738	ZNF488	101.062	18.9211	-2.41717	4.37006e-14	zinc finger protein 488 [Source:HGNC Symbol;Acc:23535]
ENSG00000171219	55561	CDC42BPG	30.6961	5.8633	-2.38827	0.000183457	CDC42 binding protein kinase gamma (DMPK-like) [Source:HGNC Symbol;Acc:29829]
ENSG00000183729	2831	NPBWR1	17.9073	3.46451	-2.36983	0.00893933	neuropeptides B/W receptor 1 [Source:HGNC Symbol;Acc:4522]
ENSG00000144339	23671	TMEFF2	12.3649	2.39879	-2.36587	0.0374101	transmembrane protein with EGF-like and two follistatin-like domains 2 [Source:HGNC Symbol;Acc:11867]
ENSG00000183496	84206	MEX3B	34.5495	6.99538	-2.30419	2.67565e-05	mex-3 RNA binding family member B [Source:HGNC Symbol;Acc:25297]
ENSG00000130413	65975	STK33	23.4547	4.79758	-2.2895	0.0152501	serine/threonine kinase 33 [Source:HGNC Symbol;Acc:14568]
ENSG00000106003	3955	LFNG	130.052	26.8494	-2.27613	4.58734e-16	LFNG O-fucosylpeptide 3-beta-N-acetylglucosaminyltransferase [Source:HGNC Symbol;Acc:6560]
ENSG00000162975	3754	KCNF1	70.3525	14.8574	-2.24342	1.73078e-09	potassium voltage-gated channel
ENSG00000178038	259173	ALS2CL	189.284	40.6392	-2.21961	2.61405e-22	ALS2 C-terminal like [Source:HGNC Symbol;Acc:20605]
ENSG00000066735	26153	KIF26A	22.6019	4.86396	-2.21624	0.00246248	kinesin family member 26A [Source:HGNC Symbol;Acc:20226]
ENSG00000162009	6755	SSTR5	24.7364	5.39681	-2.19646	0.00275541	somatostatin receptor 5 [Source:HGNC Symbol;Acc:11334]
ENSG00000010318	51533	PHF7	20.8897	4.59659	-2.18415	0.00233374	PHD finger protein 7 [Source:HGNC Symbol;Acc:18458]
ENSG00000129173	79733	E2F8	112.98	25.7174	-2.13525	6.89815e-14	E2F transcription factor 8 [Source:HGNC Symbol;Acc:24727]
ENSG00000125462	10485	C1orf61	25.1603	5.8633	-2.10137	0.0144231	chromosome 1 open reading frame 61 [Source:HGNC Symbol;Acc:30780]
ENSG00000169894	4584	MUC3A	31.1399	7.32912	-2.08705	0.000201141	mucin 3A
ENSG00000124126	57580	PREX1	208.908	50.5663	-2.04662	1.5395e-22	phosphatidylinositol-3
ENSG00000180861		C12orf36	40.9331	10.0598	-2.02467	9.91481e-06	chromosome 12 open reading frame 36 [Source:HGNC Symbol;Acc:26598]
ENSG00000168874	84913	ATOH8	25.5892	6.39615	-2.00026	0.00563811	atonal homolog 8 (Drosophila) [Source:HGNC Symbol;Acc:24126]
ENSG00000174371	9156	EXO1	285.663	73.2211	-1.96398	6.94385e-28	exonuclease 1 [Source:HGNC Symbol;Acc:3511]
ENSG00000004777	115703	ARHGAP33	70.7616	18.1891	-1.95989	4.3083e-07	Rho GTPase activating protein 33 [Source:HGNC Symbol;Acc:23085]
ENSG00000258012		RP11-603K19.1	13.6466	3.53088	-1.95044	0.0492161
ENSG00000214357	54492	NEURL1B	133.018	34.5123	-1.94644	9.20148e-14	neuralized E3 ubiquitin protein ligase 1B [Source:HGNC Symbol;Acc:35422]
ENSG00000260401		RP11-800A3.4	24.7331	6.46253	-1.93627	0.00481092
ENSG00000170629	349152	DPY19L2P2	28.1377	7.39549	-1.92779	0.00229311	DPY19L2 pseudogene 2 [Source:HGNC Symbol;Acc:21764]
ENSG00000144583	57574	2014-03-04	165.443	44.0374	-1.90954	7.43648e-17	membrane-associated ring finger (C3HC4) 4
ENSG00000184254	220	ALDH1A3	122.773	33.0465	-1.89342	2.69434e-10	aldehyde dehydrogenase 1 family
ENSG00000237886	101928483	RP11-611D20.2	16.2017	4.39747	-1.8814	0.0427912
ENSG00000075461	27092	CACNG4	66.11	17.9881	-1.87782	1.26875e-06	calcium channel
ENSG00000168268	64943	NT5DC2	385.926	105.93	-1.86521	1.2237e-32	5'-nucleotidase domain containing 2 [Source:HGNC Symbol;Acc:25717]
ENSG00000010310	2696	GIPR	21.7392	5.99604	-1.85821	0.0122045	gastric inhibitory polypeptide receptor [Source:HGNC Symbol;Acc:4271]
ENSG00000129270	79148	MMP28	31.9745	8.86132	-1.85133	0.00113049	matrix metallopeptidase 28 [Source:HGNC Symbol;Acc:14366]
ENSG00000104419	10397	NDRG1	838.262	232.38	-1.85092	6.06284e-56	N-myc downstream regulated 1 [Source:HGNC Symbol;Acc:7679]
ENSG00000100422	64781	CERK	337.689	94.6719	-1.83469	3.96431e-28	ceramide kinase [Source:HGNC Symbol;Acc:19256]
ENSG00000119938	5507	PPP1R3C	151.364	42.5715	-1.83006	6.79586e-15	protein phosphatase 1
ENSG00000248835		AL357673.1	45.2005	12.9251	-1.80617	9.38041e-05	CDNA: FLJ21031 fis
ENSG00000007968	1870	E2F2	93.38	26.7812	-1.80189	1.79511e-09	E2F transcription factor 2 [Source:HGNC Symbol;Acc:3114]
ENSG00000160298	54058	C21orf58	119.388	35.1115	-1.76564	5.3664e-11	chromosome 21 open reading frame 58 [Source:HGNC Symbol;Acc:1300]
ENSG00000161888	147841	SPC24	166.296	50.0334	-1.73279	2.71938e-14	SPC24
ENSG00000127564	9088	PKMYT1	184.619	55.6293	-1.73063	5.5972e-15	protein kinase
ENSG00000102452	259232	NALCN	49.8967	15.1911	-1.71572	9.39448e-05	sodium leak channel
ENSG00000179348	2624	GATA2	28.9856	8.99406	-1.68829	0.00646777	GATA binding protein 2 [Source:HGNC Symbol;Acc:4171]
ENSG00000183018	124976	SPNS2	59.2644	18.521	-1.678	1.76061e-06	spinster homolog 2 (Drosophila) [Source:HGNC Symbol;Acc:26992]
ENSG00000150756	134145	FAM173B	86.1485	27.1832	-1.66411	1.23345e-07	family with sequence similarity 173
ENSG00000127585	146330	FBXL16	23.4481	7.46187	-1.65186	0.0242614	F-box and leucine-rich repeat protein 16 [Source:HGNC Symbol;Acc:14150]
ENSG00000134253	80263	TRIM45	43.0693	13.7916	-1.64286	0.000459418	tripartite motif containing 45 [Source:HGNC Symbol;Acc:19018]
ENSG00000100228	9609	RAB36	77.1932	24.7844	-1.63904	8.98656e-07	RAB36
ENSG00000162426	50651	SLC45A1	29.0103	9.39418	-1.62673	0.0136052	solute carrier family 45
ENSG00000164362	7015	TERT	27.2866	8.86132	-1.6226	0.010353	telomerase reverse transcriptase [Source:HGNC Symbol;Acc:11730]
ENSG00000185818	339983	NAT8L	75.9131	24.8489	-1.61117	7.16619e-07	N-acetyltransferase 8-like (GCN5-related
ENSG00000170390	166614	DCLK2	67.804	22.3192	-1.60308	2.40189e-06	doublecortin-like kinase 2 [Source:HGNC Symbol;Acc:19002]
ENSG00000101049	10110	SGK2	52.465	17.3225	-1.59871	0.000143566	serum/glucocorticoid regulated kinase 2 [Source:HGNC Symbol;Acc:13900]
ENSG00000139173	84216	TMEM117	23.8803	7.99472	-1.5787	0.0186988	transmembrane protein 117 [Source:HGNC Symbol;Acc:25308]
ENSG00000170214	147	ADRA1B	43.4916	14.59	-1.57576	0.00103098	adrenoceptor alpha 1B [Source:HGNC Symbol;Acc:278]
ENSG00000138356	316	AOX1	42.2	14.1918	-1.57219	0.00039916	aldehyde oxidase 1 [Source:HGNC Symbol;Acc:553]
ENSG00000008405	1407	CRY1	217.019	73.0164	-1.57153	5.60498e-16	cryptochrome 1 (photolyase-like) [Source:HGNC Symbol;Acc:2384]
ENSG00000163083	3625	INHBB	812.264	274.09	-1.5673	5.15084e-40	inhibin
ENSG00000164976	57462	KIAA1161	212.757	71.8235	-1.56668	1.02205e-14	KIAA1161 [Source:HGNC Symbol;Acc:19918]
ENSG00000255774		AP000439.3	31.1234	10.5263	-1.564	0.0100158
ENSG00000148468	221061	FAM171A1	167.995	56.9624	-1.56034	6.54032e-13	family with sequence similarity 171
ENSG00000162591	1953	MEGF6	85.2858	28.979	-1.5573	7.49892e-05	multiple EGF-like-domains 6 [Source:HGNC Symbol;Acc:3232]
ENSG00000128408	26150	RIBC2	26.437	8.99406	-1.55552	0.0208265	RIB43A domain with coiled-coils 2 [Source:HGNC Symbol;Acc:13241]
ENSG00000166922	6447	SCG5	19.1874	6.5289	-1.55524	0.0485212	secretogranin V (7B2 protein) [Source:HGNC Symbol;Acc:10816]
ENSG00000156509	286151	FBXO43	64.8167	22.1201	-1.55101	3.13066e-05	F-box protein 43 [Source:HGNC Symbol;Acc:28521]
ENSG00000051180	5888	RAD51	105.323	35.9763	-1.5497	1.55926e-08	RAD51 recombinase [Source:HGNC Symbol;Acc:9817]
ENSG00000226950	57291	DANCR	170.578	58.3619	-1.54733	4.44063e-13	differentiation antagonizing non-protein coding RNA [Source:HGNC Symbol;Acc:28964]
ENSG00000184792	23762	OSBP2	81.8729	28.1143	-1.54208	4.62886e-07	oxysterol binding protein 2 [Source:HGNC Symbol;Acc:8504]
ENSG00000101417	11264	PXMP4	47.3152	16.2568	-1.54126	0.00059565	peroxisomal membrane protein 4
ENSG00000185361	126282	TNFAIP8L1	101.911	35.1078	-1.53745	5.436e-08	tumor necrosis factor
ENSG00000171604	51523	CXXC5	298.92	104.265	-1.5195	2.60568e-18	CXXC finger protein 5 [Source:HGNC Symbol;Acc:26943]
ENSG00000059145	64718	UNKL	387.524	135.243	-1.51874	4.4095e-14	unkempt family zinc finger-like [Source:HGNC Symbol;Acc:14184]
ENSG00000143816	7483	WNT9A	74.6116	26.0511	-1.51806	8.91148e-06	wingless-type MMTV integration site family
ENSG00000115380	2202	EFEMP1	35.813	12.5249	-1.51568	0.00235599	EGF containing fibulin-like extracellular matrix protein 1 [Source:HGNC Symbol;Acc:3218]
ENSG00000117525	2152	F3	25.5793	8.99406	-1.50793	0.0052988	coagulation factor III (thromboplastin
ENSG00000149260	726	CAPN5	81.8531	28.7818	-1.50788	1.9069e-06	calpain 5 [Source:HGNC Symbol;Acc:1482]
ENSG00000137135	84904	ARHGEF39	195.72	68.8236	-1.50782	9.61475e-14	Rho guanine nucleotide exchange factor (GEF) 39 [Source:HGNC Symbol;Acc:25909]
ENSG00000103034	65009	NDRG4	296.333	104.735	-1.50047	1.23877e-15	NDRG family member 4 [Source:HGNC Symbol;Acc:14466]
ENSG00000109265	57482	KIAA1211	30.7143	10.86	-1.49989	0.00916294	KIAA1211 [Source:HGNC Symbol;Acc:29219]
ENSG00000196220	9901	SRGAP3	48.6035	17.1898	-1.49951	0.000335273	SLIT-ROBO Rho GTPase activating protein 3 [Source:HGNC Symbol;Acc:19744]
ENSG00000238266	100507127	LINC00707	58.0009	20.5197	-1.49907	4.63127e-05	long intergenic non-protein coding RNA 707 [Source:HGNC Symbol;Acc:44691]
ENSG00000156968	255027	MPV17L	49.4645	17.5216	-1.49726	0.000507675	MPV17 mitochondrial membrane protein-like [Source:HGNC Symbol;Acc:26827]
ENSG00000134508	91768	CABLES1	142.841	50.699	-1.49438	4.19601e-10	Cdk5 and Abl enzyme substrate 1 [Source:HGNC Symbol;Acc:25097]
ENSG00000230882	101930475	AC005077.14	46.4739	16.6551	-1.48046	0.000822616
ENSG00000115758	4953	ODC1	1061.3	380.952	-1.47816	6.63731e-42	ornithine decarboxylase 1 [Source:HGNC Symbol;Acc:8109]
ENSG00000162063	899	CCNF	395.7	142.039	-1.47812	6.49247e-23	cyclin F [Source:HGNC Symbol;Acc:1591]
ENSG00000101412	1869	E2F1	243.936	87.6765	-1.47624	3.31861e-13	E2F transcription factor 1 [Source:HGNC Symbol;Acc:3113]
ENSG00000183723	146223	CMTM4	612.298	220.729	-1.47196	1.19515e-29	CKLF-like MARVEL transmembrane domain containing 4 [Source:HGNC Symbol;Acc:19175]
ENSG00000182372	2055	CLN8	226.397	81.7468	-1.46962	3.42477e-15	ceroid-lipofuscinosis
ENSG00000139133	84920	ALG10	35.394	12.7923	-1.46823	0.00387895	ALG10
ENSG00000087266	6452	SH3BP2	112.147	40.6392	-1.46444	1.04776e-08	SH3-domain binding protein 2 [Source:HGNC Symbol;Acc:10825]
ENSG00000180914	5021	OXTR	54.1426	19.6549	-1.46187	0.000368203	oxytocin receptor [Source:HGNC Symbol;Acc:8529]
ENSG00000162073	124222	PAQR4	74.6067	27.1149	-1.46022	6.47423e-06	progestin and adipoQ receptor family member IV [Source:HGNC Symbol;Acc:26386]
ENSG00000122547	80820	EEPD1	96.7896	35.377	-1.45204	1.04936e-06	endonuclease/exonuclease/phosphatase family domain containing 1 [Source:HGNC Symbol;Acc:22223]
ENSG00000137310	6941	TCF19	179.507	65.6246	-1.45173	6.32529e-12	transcription factor 19 [Source:HGNC Symbol;Acc:11629]
ENSG00000231607	406948	DLEU2	37.1062	13.5925	-1.44885	0.0269279	deleted in lymphocytic leukemia 2 (non-protein coding) [Source:HGNC Symbol;Acc:13748]
ENSG00000269352		AC018766.5	23.0258	8.46121	-1.44432	0.037255
ENSG00000188112	647024	C6orf132	21.3235	7.86198	-1.43948	0.0455615	chromosome 6 open reading frame 132 [Source:HGNC Symbol;Acc:21288]
ENSG00000154035	256302	C17orf103	68.2346	25.1845	-1.43797	1.12115e-05	chromosome 17 open reading frame 103 [Source:HGNC Symbol;Acc:30770]
ENSG00000170477	3851	KRT4	206.373	76.4182	-1.43327	7.58516e-13	keratin 4 [Source:HGNC Symbol;Acc:6441]
ENSG00000126217	23263	MCF2L	52.018	19.3193	-1.42897	0.000563651	MCF.2 cell line derived transforming sequence-like [Source:HGNC Symbol;Acc:14576]
ENSG00000165244	195828	ZNF367	96.7879	36.1772	-1.41974	1.17394e-06	zinc finger protein 367 [Source:HGNC Symbol;Acc:18320]
ENSG00000185347	283643	C14orf80	196.141	73.4183	-1.41768	1.27719e-12	chromosome 14 open reading frame 80 [Source:HGNC Symbol;Acc:20127]
ENSG00000141542	10966	RAB40B	132.599	49.6352	-1.41764	2.47e-09	RAB40B
ENSG00000004660	84254	CAMKK1	200.385	75.0188	-1.41745	5.96626e-07	calcium/calmodulin-dependent protein kinase kinase 1
ENSG00000106031	3209	HOXA13	38.383	14.3909	-1.41531	0.0031077	homeobox A13 [Source:HGNC Symbol;Acc:5102]
ENSG00000133805	272	AMPD3	36.2386	13.657	-1.40788	0.00261419	adenosine monophosphate deaminase 3 [Source:HGNC Symbol;Acc:470]
ENSG00000171848	6241	RRM2	1510.61	570.369	-1.40517	2.53817e-43	ribonucleotide reductase M2 [Source:HGNC Symbol;Acc:10452]
ENSG00000164241	401207	C5orf63	37.5136	14.1918	-1.40236	0.00626008	chromosome 5 open reading frame 63 [Source:HGNC Symbol;Acc:40051]
ENSG00000137672	7225	TRPC6	29.0021	10.9927	-1.3996	0.0307502	transient receptor potential cation channel
ENSG00000186871	54821	ERCC6L	274.174	104.404	-1.39292	3.42477e-15	excision repair cross-complementing rodent repair deficiency
ENSG00000259439	100130502	RP11-89K21.1	69.9071	26.7167	-1.3877	5.99394e-05
ENSG00000183688	359845	FAM101B	194.448	74.4196	-1.38563	9.36717e-12	family with sequence similarity 101
ENSG00000185697	4603	MYBL1	112.138	43.1044	-1.37937	8.34782e-08	v-myb avian myeloblastosis viral oncogene homolog-like 1 [Source:HGNC Symbol;Acc:7547]
ENSG00000175591	5029	P2RY2	34.9585	13.4579	-1.37719	0.0102437	purinergic receptor P2Y
ENSG00000001461	57185	NIPAL3	220.879	85.0804	-1.37636	1.06624e-12	NIPA-like domain containing 3 [Source:HGNC Symbol;Acc:25233]
ENSG00000102174	5251	PHEX	31.9762	12.3258	-1.37531	0.0173611	phosphate regulating endopeptidase homolog
ENSG00000123485	55355	HJURP	1757.5	677.498	-1.37524	8.0142e-45	Holliday junction recognition protein [Source:HGNC Symbol;Acc:25444]
ENSG00000136842	7111	TMOD1	32.8389	12.6596	-1.37518	0.00821237	tropomodulin 1 [Source:HGNC Symbol;Acc:11871]
ENSG00000159713	51673	TPPP3	72.5052	27.9815	-1.37361	4.45318e-05	tubulin polymerization-promoting protein family member 3 [Source:HGNC Symbol;Acc:24162]
ENSG00000232931		LINC00342	32.415	12.5249	-1.37186	0.0115732	long intergenic non-protein coding RNA 342 [Source:HGNC Symbol;Acc:42470]
ENSG00000213160	151230	KLHL23	123.646	47.8375	-1.37	9.09472e-08	kelch-like family member 23 [Source:HGNC Symbol;Acc:27506]
ENSG00000113391	83989	FAM172A	133.475	51.6983	-1.36838	1.19437e-08	family with sequence similarity 172
ENSG00000152465	9397	NMT2	143.254	55.4985	-1.36805	2.07314e-09	N-myristoyltransferase 2 [Source:HGNC Symbol;Acc:7858]
ENSG00000166963	4130	MAP1A	25.5892	9.92703	-1.3661	0.0347751	microtubule-associated protein 1A [Source:HGNC Symbol;Acc:6835]
ENSG00000167513	81620	CDT1	148.387	57.7608	-1.3612	4.10102e-08	chromatin licensing and DNA replication factor 1 [Source:HGNC Symbol;Acc:24576]
ENSG00000198720	124930	ANKRD13B	131.761	51.4347	-1.35711	0.00112811	ankyrin repeat domain 13B [Source:HGNC Symbol;Acc:26363]
ENSG00000186205	64757	2014-03-01	77.594	30.314	-1.35596	4.43252e-05	mitochondrial amidoxime reducing component 1 [Source:HGNC Symbol;Acc:26189]
ENSG00000152133	253635	GPATCH11	153.913	60.3624	-1.35039	5.79789e-09	G patch domain containing 11 [Source:HGNC Symbol;Acc:26768]
ENSG00000133247	84787	SUV420H2	60.1254	23.5841	-1.35016	0.000258273	suppressor of variegation 4-20 homolog 2 (Drosophila) [Source:HGNC Symbol;Acc:28405]
ENSG00000171346	3866	KRT15	28.1427	11.0591	-1.34752	0.0167417	keratin 15 [Source:HGNC Symbol;Acc:6421]
ENSG00000137941	79739	TTLL7	81.0069	31.8443	-1.34701	2.39374e-05	tubulin tyrosine ligase-like family
ENSG00000111788		RP11-22B23.1	103.604	40.8383	-1.34308	7.2933e-07
ENSG00000095203	54566	EPB41L4B	124.079	49.0322	-1.33946	3.43032e-08	erythrocyte membrane protein band 4.1 like 4B [Source:HGNC Symbol;Acc:19818]
ENSG00000162639	113802	HENMT1	53.7269	21.3863	-1.32896	0.00108975	HEN1 methyltransferase homolog 1 (Arabidopsis) [Source:HGNC Symbol;Acc:26400]
ENSG00000243335	27342	KCTD7	184.213	73.4847	-1.32586	8.71345e-11	potassium channel tetramerization domain containing 7 [Source:HGNC Symbol;Acc:21957]
ENSG00000154678	5137	PDE1C	110.882	44.2402	-1.32559	1.50026e-06	phosphodiesterase 1C
ENSG00000152253	57405	SPC25	161.229	64.557	-1.32046	9.30202e-05	SPC25
ENSG00000141577	22994	AZI1	105.313	42.3705	-1.31355	1.53792e-06	5-azacytidine induced 1 [Source:HGNC Symbol;Acc:29511]
ENSG00000115163	1058	CENPA	359.454	144.912	-1.31063	5.58402e-17	centromere protein A [Source:HGNC Symbol;Acc:1851]
ENSG00000198246	55315	SLC29A3	133.041	53.6989	-1.30891	6.19577e-08	solute carrier family 29 (equilibrative nucleoside transporter)
ENSG00000204682	399726	CASC10	171.804	69.3546	-1.3087	9.41109e-10	cancer susceptibility candidate 10 [Source:HGNC Symbol;Acc:31448]
ENSG00000146678	3484	IGFBP1	163.309	65.9583	-1.30797	3.83353e-12	insulin-like growth factor binding protein 1 [Source:HGNC Symbol;Acc:5469]
ENSG00000160199	5316	PKNOX1	103.624	41.9723	-1.30384	1.48575e-06	PBX/knotted 1 homeobox 1 [Source:HGNC Symbol;Acc:9022]
ENSG00000068489	55771	PRR11	619.549	251.045	-1.30327	3.68547e-24	proline rich 11 [Source:HGNC Symbol;Acc:25619]
ENSG00000197355	91373	UAP1L1	124.487	50.5663	-1.29975	2.72475e-07	UDP-N-acteylglucosamine pyrophosphorylase 1-like 1 [Source:HGNC Symbol;Acc:28082]
ENSG00000157240	8321	FZD1	68.6403	27.9133	-1.2981	0.000118123	frizzled family receptor 1 [Source:HGNC Symbol;Acc:4038]
ENSG00000177181	284716	RIMKLA	84.0024	34.1767	-1.29742	3.81095e-05	ribosomal modification protein rimK-like family member A [Source:HGNC Symbol;Acc:28725]
ENSG00000205476	317762	CCDC85C	179.913	73.2211	-1.29697	3.01381e-10	coiled-coil domain containing 85C [Source:HGNC Symbol;Acc:35459]
ENSG00000186193	89958	SAPCD2	251.63	102.466	-1.29616	9.71025e-08	suppressor APC domain containing 2 [Source:HGNC Symbol;Acc:28055]
ENSG00000179314	23302	WSCD1	77.1915	31.5143	-1.29244	8.3722e-05	WSC domain containing 1 [Source:HGNC Symbol;Acc:29060]
ENSG00000040608	65078	RTN4R	43.4816	18.0545	-1.26805	0.00463852	reticulon 4 receptor [Source:HGNC Symbol;Acc:18601]
ENSG00000163918	5984	RFC4	268.161	111.462	-1.26655	1.46738e-13	replication factor C (activator 1) 4
ENSG00000167964	25837	RAB26	41.7975	17.3889	-1.26525	0.0100289	RAB26
ENSG00000129680	79649	MAP7D3	174.408	72.6901	-1.26264	3.81588e-09	MAP7 domain containing 3 [Source:HGNC Symbol;Acc:25742]
ENSG00000225614	84627	ZNF469	152.626	63.6259	-1.26232	6.24387e-08	zinc finger protein 469 [Source:HGNC Symbol;Acc:23216]
ENSG00000138835	5998	RGS3	263.087	109.795	-1.26073	6.52546e-13	regulator of G-protein signaling 3 [Source:HGNC Symbol;Acc:9999]
ENSG00000137807	9493	KIF23	1570.31	656.049	-1.25917	2.16105e-36	kinesin family member 23 [Source:HGNC Symbol;Acc:6392]
ENSG00000066248	25791	NGEF	73.3283	30.6477	-1.25859	0.00106388	neuronal guanine nucleotide exchange factor [Source:HGNC Symbol;Acc:7807]
ENSG00000164104	3148	HMGB2	1093.79	457.444	-1.25767	3.64765e-31	high mobility group box 2 [Source:HGNC Symbol;Acc:5000]
ENSG00000177602	83903	GSG2	131.319	55.0338	-1.25469	2.45077e-07	germ cell associated 2 (haspin) [Source:HGNC Symbol;Acc:19682]
ENSG00000177169	8408	ULK1	871.497	365.429	-1.25391	4.52562e-28	unc-51 like autophagy activating kinase 1 [Source:HGNC Symbol;Acc:12558]
ENSG00000168237	132158	GLYCTK	34.1156	14.3245	-1.25195	0.022277	glycerate kinase [Source:HGNC Symbol;Acc:24247]
ENSG00000071539	9319	TRIP13	523.588	220.388	-1.24839	7.02257e-21	thyroid hormone receptor interactor 13 [Source:HGNC Symbol;Acc:12307]
ENSG00000104524	65263	PYCRL	149.255	62.8257	-1.24835	2.20192e-08	pyrroline-5-carboxylate reductase-like [Source:HGNC Symbol;Acc:25846]
ENSG00000169607	150468	CKAP2L	367.143	154.767	-1.24624	4.30573e-16	cytoskeleton associated protein 2-like [Source:HGNC Symbol;Acc:26877]
ENSG00000140451	80119	PIF1	244.317	103.065	-1.2452	2.08136e-12	PIF1 5'-to-3' DNA helicase [Source:HGNC Symbol;Acc:26220]
ENSG00000111665	83461	CDCA3	478.844	202.595	-1.24096	1.08971e-19	cell division cycle associated 3 [Source:HGNC Symbol;Acc:14624]
ENSG00000141968	7409	VAV1	46.9028	19.9204	-1.23542	0.00614204	vav 1 guanine nucleotide exchange factor [Source:HGNC Symbol;Acc:12657]
ENSG00000183963	6525	SMTN	165.456	70.2876	-1.23511	8.24725e-09	smoothelin [Source:HGNC Symbol;Acc:11126]
ENSG00000173894	84733	CBX2	329.595	140.04	-1.23485	7.70419e-15	chromobox homolog 2 [Source:HGNC Symbol;Acc:1552]
ENSG00000175063	11065	UBE2C	661.769	281.414	-1.23363	1.10177e-23	ubiquitin-conjugating enzyme E2C [Source:HGNC Symbol;Acc:15937]
ENSG00000270172		RP5-1024G6.8	138.576	58.963	-1.23279	1.23075e-07
ENSG00000128944	90417	KNSTRN	328.328	139.71	-1.2327	9.64305e-15	kinetochore-localized astrin/SPAG5 binding protein [Source:HGNC Symbol;Acc:30767]
ENSG00000152642	23171	GPD1L	210.617	89.8079	-1.22971	1.83714e-10	glycerol-3-phosphate dehydrogenase 1-like [Source:HGNC Symbol;Acc:28956]
ENSG00000064787	8537	BCAS1	246.046	105.331	-1.224	2.80863e-11	breast carcinoma amplified sequence 1 [Source:HGNC Symbol;Acc:974]
ENSG00000129355	1032	CDKN2D	30.6928	13.1905	-1.2184	0.026772	cyclin-dependent kinase inhibitor 2D (p19
ENSG00000167767	144501	KRT80	849.819	366.764	-1.21231	2.58858e-25	keratin 80 [Source:HGNC Symbol;Acc:27056]
ENSG00000136999	4856	NOV	115.989	50.1016	-1.21105	8.21481e-07	nephroblastoma overexpressed [Source:HGNC Symbol;Acc:7885]
ENSG00000265415		CTD-2510F5.4	69.0741	29.8475	-1.21054	0.00071941
ENSG00000138180	55165	CEP55	1442.52	624.002	-1.20897	1.63365e-32	centrosomal protein 55kDa [Source:HGNC Symbol;Acc:1161]
ENSG00000198478	83699	SH3BGRL2	77.6105	33.6457	-1.20583	0.000262166	SH3 domain binding glutamic acid-rich protein like 2 [Source:HGNC Symbol;Acc:15567]
ENSG00000152990	166647	GPR125	276.348	119.925	-1.20436	1.55688e-12	G protein-coupled receptor 125 [Source:HGNC Symbol;Acc:13839]
ENSG00000078804	58476	TP53INP2	46.0417	19.9868	-1.20389	0.00476436	tumor protein p53 inducible nuclear protein 2 [Source:HGNC Symbol;Acc:16104]
ENSG00000129195	54478	FAM64A	469.914	204.133	-1.20289	3.86623e-18	family with sequence similarity 64
ENSG00000147119	56548	CHST7	40.9464	17.789	-1.20275	0.0111173	carbohydrate (N-acetylglucosamine 6-O) sulfotransferase 7 [Source:HGNC Symbol;Acc:13817]
ENSG00000107719	27143	PALD1	70.7897	30.7804	-1.20153	0.000542443	phosphatase domain containing
ENSG00000089685	332	BIRC5	377.776	164.36	-1.20067	1.4579e-15	baculoviral IAP repeat containing 5 [Source:HGNC Symbol;Acc:593]
ENSG00000198826	9824	ARHGAP11A	1278.32	556.32	-1.20026	1.01639e-30	Rho GTPase activating protein 11A [Source:HGNC Symbol;Acc:15783]
ENSG00000162065	57465	TBC1D24	72.0565	31.3797	-1.1993	0.000394158	TBC1 domain family
ENSG00000151287	93081	TEX30	76.347	33.312	-1.19653	0.000184327	testis expressed 30 [Source:HGNC Symbol;Acc:25188]
ENSG00000158186	22808	MRAS	40.9216	17.8554	-1.1965	0.0206785	muscle RAS oncogene homolog [Source:HGNC Symbol;Acc:7227]
ENSG00000115112	29842	TFCP2L1	116.389	50.8355	-1.19505	1.07917e-05	transcription factor CP2-like 1 [Source:HGNC Symbol;Acc:17925]
ENSG00000164649	55536	CDCA7L	194.867	85.2113	-1.19338	3.03588e-09	cell division cycle associated 7-like [Source:HGNC Symbol;Acc:30777]
ENSG00000164118	80817	CEP44	118.524	51.833	-1.19324	1.70644e-06	centrosomal protein 44kDa [Source:HGNC Symbol;Acc:29356]
ENSG00000184992	140707	BRI3BP	639.547	280.354	-1.1898	1.44097e-21	BRI3 binding protein [Source:HGNC Symbol;Acc:14251]
ENSG00000143458	126626	GABPB2	89.9572	39.4426	-1.18948	5.08874e-05	GA binding protein transcription factor
ENSG00000133627	57180	ACTR3B	42.6371	18.722	-1.18738	0.0128298	ARP3 actin-related protein 3 homolog B (yeast) [Source:HGNC Symbol;Acc:17256]
ENSG00000188486	3014	H2AFX	553.073	244.173	-1.17957	1.36931e-19	H2A histone family
ENSG00000090238	83719	YPEL3	34.1041	15.0565	-1.17956	0.0252243	yippee-like 3 (Drosophila) [Source:HGNC Symbol;Acc:18327]
ENSG00000160404	27433	TOR2A	50.314	22.2529	-1.17697	0.00423469	torsin family 2
ENSG00000143224	5498	PPOX	101.486	44.9039	-1.17636	2.92277e-05	protoporphyrinogen oxidase [Source:HGNC Symbol;Acc:9280]
ENSG00000240204	100287482	SMKR1	40.9447	18.1209	-1.17602	0.0147551	small lysine-rich protein 1 [Source:HGNC Symbol;Acc:43561]
ENSG00000178919	2304	FOXE1	51.1668	22.6511	-1.17563	0.00319756	forkhead box E1 (thyroid transcription factor 2) [Source:HGNC Symbol;Acc:3806]
ENSG00000269990		CTD-3074O7.12	38.8003	17.1898	-1.17452	0.0178106
ENSG00000105011	55723	ASF1B	258.388	114.587	-1.1731	5.98328e-10	anti-silencing function 1B histone chaperone [Source:HGNC Symbol;Acc:20996]
ENSG00000152953	55351	STK32B	233.631	104.199	-1.1649	1.42987e-08	serine/threonine kinase 32B [Source:HGNC Symbol;Acc:14217]
ENSG00000146802	64418	TMEM168	146.658	65.4255	-1.16453	2.37135e-07	transmembrane protein 168 [Source:HGNC Symbol;Acc:25826]
ENSG00000092969	7042	TGFB2	217.448	97.2716	-1.16058	5.12592e-10	transforming growth factor
ENSG00000142149	30811	HUNK	65.2274	29.1819	-1.16041	0.000752685	hormonally up-regulated Neu-associated kinase [Source:HGNC Symbol;Acc:13326]
ENSG00000144677	10217	CTDSPL	260.101	116.394	-1.16006	5.44959e-11	CTD (carboxy-terminal domain
ENSG00000156970	701	BUB1B	540.642	242.115	-1.15898	4.09609e-18	BUB1 mitotic checkpoint serine/threonine kinase B [Source:HGNC Symbol;Acc:1149]
ENSG00000168792	116236	ABHD15	251.616	112.795	-1.15753	5.14241e-11	abhydrolase domain containing 15 [Source:HGNC Symbol;Acc:26971]
ENSG00000163050	56997	ADCK3	236.249	106.063	-1.15539	6.58122e-11	aarF domain containing kinase 3 [Source:HGNC Symbol;Acc:16812]
ENSG00000171435	283455	KSR2	39.2209	17.6563	-1.15144	0.0316878	kinase suppressor of ras 2 [Source:HGNC Symbol;Acc:18610]
ENSG00000180011	284273	ZADH2	197.409	88.8731	-1.15137	3.28395e-09	zinc binding alcohol dehydrogenase domain containing 2 [Source:HGNC Symbol;Acc:28697]
ENSG00000125454	60386	SLC25A19	48.5919	21.9191	-1.14853	0.0413197	solute carrier family 25 (mitochondrial thiamine pyrophosphate carrier)
ENSG00000145386	890	CCNA2	675.82	305.07	-1.1475	9.45244e-21	cyclin A2 [Source:HGNC Symbol;Acc:1578]
ENSG00000102384	2491	CENPI	256.281	115.789	-1.14623	3.64084e-11	centromere protein I [Source:HGNC Symbol;Acc:3968]
ENSG00000126803	3306	HSPA2	682.268	308.734	-1.14398	2.12711e-21	heat shock 70kDa protein 2 [Source:HGNC Symbol;Acc:5235]
ENSG00000065328	55388	MCM10	325.327	147.375	-1.1424	6.88608e-13	minichromosome maintenance complex component 10 [Source:HGNC Symbol;Acc:18043]
ENSG00000197429	3652	IPP	81.0267	36.7082	-1.14229	0.000228846	intracisternal A particle-promoted polypeptide [Source:HGNC Symbol;Acc:6108]
ENSG00000101096	4773	NFATC2	54.1525	24.5834	-1.13934	0.00668601	nuclear factor of activated T-cells
ENSG00000169129	84632	AFAP1L2	191.014	86.7435	-1.13885	1.66307e-08	actin filament associated protein 1-like 2 [Source:HGNC Symbol;Acc:25901]
ENSG00000228794	643837	LINC01128	56.287	25.651	-1.13379	0.00343973	long intergenic non-protein coding RNA 1128 [Source:HGNC Symbol;Acc:49377]
ENSG00000162636	284611	FAM102B	189.282	86.2789	-1.13346	0.000482611	family with sequence similarity 102
ENSG00000117877	10849	CD3EAP	73.3415	33.4428	-1.13293	0.000432043	CD3e molecule
ENSG00000158792	124044	SPATA2L	37.9607	17.3225	-1.13186	0.0217184	spermatogenesis associated 2-like [Source:HGNC Symbol;Acc:28393]
ENSG00000180340	2535	FZD2	253.734	115.923	-1.13015	1.42407e-08	frizzled family receptor 2 [Source:HGNC Symbol;Acc:4040]
ENSG00000146670	113130	CDCA5	642.522	293.74	-1.12921	1.21675e-19	cell division cycle associated 5 [Source:HGNC Symbol;Acc:14626]
ENSG00000136982	79075	DSCC1	149.659	68.4198	-1.12919	5.29677e-07	DNA replication and sister chromatid cohesion 1 [Source:HGNC Symbol;Acc:24453]
ENSG00000121957	29899	GPSM2	196.99	90.0753	-1.12892	1.59402e-08	G-protein signaling modulator 2 [Source:HGNC Symbol;Acc:29501]
ENSG00000170525	5209	PFKFB3	2088.96	955.781	-1.12803	1.20853e-32	6-phosphofructo-2-kinase/fructose-2
ENSG00000144711	9922	IQSEC1	191.425	87.612	-1.12758	1.77236e-08	IQ motif and Sec7 domain 1 [Source:HGNC Symbol;Acc:29112]
ENSG00000109674	55247	NEIL3	270.716	123.922	-1.12735	2.5632e-09	nei endonuclease VIII-like 3 (E. coli) [Source:HGNC Symbol;Acc:24573]
ENSG00000081320	9262	STK17B	92.9561	42.5734	-1.1266	9.99133e-05	serine/threonine kinase 17b [Source:HGNC Symbol;Acc:11396]
ENSG00000115738	3398	ID2	295.068	135.176	-1.1262	1.03599e-11	inhibitor of DNA binding 2
ENSG00000172548	348938	NIPAL4	43.9056	20.1214	-1.12567	0.0391878	NIPA-like domain containing 4 [Source:HGNC Symbol;Acc:28018]
ENSG00000177225	347862	PDDC1	274.603	126.116	-1.12259	8.70215e-12	Parkinson disease 7 domain containing 1 [Source:HGNC Symbol;Acc:26616]
ENSG00000171224	219738	C10orf35	115.132	52.8987	-1.12199	7.40966e-06	chromosome 10 open reading frame 35 [Source:HGNC Symbol;Acc:23519]
ENSG00000135324	112609	MRAP2	51.1668	23.5177	-1.12146	0.00744169	melanocortin 2 receptor accessory protein 2 [Source:HGNC Symbol;Acc:21232]
ENSG00000169891	9185	REPS2	62.2484	28.6471	-1.11965	0.00268399	RALBP1 associated Eps domain containing 2 [Source:HGNC Symbol;Acc:9963]
ENSG00000166965	91433	RCCD1	426.793	196.741	-1.11724	5.8762e-15	RCC1 domain containing 1 [Source:HGNC Symbol;Acc:30457]
ENSG00000092445	7301	TYRO3	97.2218	44.8357	-1.11663	6.13623e-05	TYRO3 protein tyrosine kinase [Source:HGNC Symbol;Acc:12446]
ENSG00000143228	83540	NUF2	348.376	160.693	-1.11634	5.13368e-13	NUF2
ENSG00000181873	200205	IBA57	64.3829	29.7147	-1.1155	0.00896605	IBA57
ENSG00000188985		DHFRP1	47.7573	22.0537	-1.1147	0.0150899	dihydrofolate reductase pseudogene 1 [Source:HGNC Symbol;Acc:2862]
ENSG00000215012	54584	C22orf29	116.374	53.7634	-1.11408	0.000636264	chromosome 22 open reading frame 29 [Source:HGNC Symbol;Acc:26112]
ENSG00000164109	4085	MAD2L1	467.339	216.263	-1.11168	1.2302e-15	MAD2 mitotic arrest deficient-like 1 (yeast) [Source:HGNC Symbol;Acc:6763]
ENSG00000178999	9212	AURKB	554.302	256.696	-1.11061	5.60946e-18	aurora kinase B [Source:HGNC Symbol;Acc:11390]
ENSG00000269996		RP11-343N15.5	57.9678	26.8494	-1.11036	0.00438711
ENSG00000106617	51422	PRKAG2	189.335	87.741	-1.10962	2.86305e-08	protein kinase
ENSG00000134780	747	DAGLA	66.5108	30.8468	-1.10847	0.00222908	diacylglycerol lipase
ENSG00000169750	5881	RAC3	47.3267	21.9855	-1.1061	0.0114331	ras-related C3 botulinum toxin substrate 3 (rho family
ENSG00000163909	26508	HEYL	50.319	23.3849	-1.10552	0.00759819	hes-related family bHLH transcription factor with YRPW motif-like [Source:HGNC Symbol;Acc:4882]
ENSG00000103540	9738	CCP110	248.146	115.398	-1.10457	0.000180811	centriolar coiled coil protein 110kDa [Source:HGNC Symbol;Acc:24342]
ENSG00000134533	85004	RERG	150.536	70.0221	-1.10423	2.71883e-06	RAS-like
ENSG00000168116	57691	KIAA1586	61.4088	28.5808	-1.1034	0.00204388	KIAA1586 [Source:HGNC Symbol;Acc:21360]
ENSG00000040275	54908	SPDL1	808.822	376.895	-1.10166	2.78866e-21	spindle apparatus coiled-coil protein 1 [Source:HGNC Symbol;Acc:26010]
ENSG00000173566	79873	NUDT18	86.9633	40.7056	-1.09518	0.0098624	nudix (nucleoside diphosphate linked moiety X)-type motif 18 [Source:HGNC Symbol;Acc:26194]
ENSG00000086300	29887	SNX10	52.8857	24.7844	-1.09344	0.00775625	sorting nexin 10 [Source:HGNC Symbol;Acc:14974]
ENSG00000167703	124935	SLC43A2	73.3498	34.3777	-1.09332	0.00068298	solute carrier family 43 (amino acid system L transporter)
ENSG00000135469	93058	COQ10A	121.94	57.1597	-1.0931	5.20404e-06	coenzyme Q10 homolog A (S. cerevisiae) [Source:HGNC Symbol;Acc:26515]
ENSG00000232324		AC008440.10	54.5715	25.5827	-1.09298	0.00621173
ENSG00000183856	128239	IQGAP3	856.166	402.478	-1.08898	2.17343e-21	IQ motif containing GTPase activating protein 3 [Source:HGNC Symbol;Acc:20669]
ENSG00000217236	100131390	SP9	47.3317	22.251	-1.08894	0.013009	Sp9 transcription factor [Source:HGNC Symbol;Acc:30690]
ENSG00000167670	10036	CHAF1A	244.781	115.127	-1.08826	9.20676e-10	chromatin assembly factor 1
ENSG00000166851	5347	PLK1	1121.4	527.46	-1.08817	1.56486e-24	polo-like kinase 1 [Source:HGNC Symbol;Acc:9077]
ENSG00000147642	55638	SYBU	201.698	95.072	-1.08511	6.95935e-08	syntabulin (syntaxin-interacting) [Source:HGNC Symbol;Acc:26011]
ENSG00000137642	6653	SORL1	247.74	116.796	-1.08484	1.35976e-06	sortilin-related receptor
ENSG00000134690	55143	CDCA8	447.681	211.263	-1.08343	9.82615e-15	cell division cycle associated 8 [Source:HGNC Symbol;Acc:14629]
ENSG00000141858		SAMD1	118.977	56.1622	-1.08302	1.82506e-05	sterile alpha motif domain containing 1 [Source:HGNC Symbol;Acc:17958]
ENSG00000070950	56852	RAD18	220.869	104.267	-1.08291	6.61641e-09	RAD18 homolog (S. cerevisiae) [Source:HGNC Symbol;Acc:18278]
ENSG00000178401	79962	DNAJC22	327.47	154.632	-1.08252	7.26761e-12	DnaJ (Hsp40) homolog
ENSG00000075218	51512	GTSE1	432.827	204.402	-1.08238	3.19126e-14	G-2 and S-phase expressed 1 [Source:HGNC Symbol;Acc:13698]
ENSG00000186462	4674	NAP1L2	56.7026	26.7831	-1.08209	0.00608697	nucleosome assembly protein 1-like 2 [Source:HGNC Symbol;Acc:7638]
ENSG00000179046	205860	TRIML2	493.779	233.846	-1.07831	8.62934e-16	tripartite motif family-like 2 [Source:HGNC Symbol;Acc:26378]
ENSG00000179546	3352	HTR1D	185.475	87.9438	-1.07657	9.71025e-08	5-hydroxytryptamine (serotonin) receptor 1D
ENSG00000179029	84314	TMEM107	61.8245	29.3146	-1.07656	0.00442646	transmembrane protein 107 [Source:HGNC Symbol;Acc:28128]
ENSG00000161800	29127	RACGAP1	1275.42	605.21	-1.07547	2.95766e-25	Rac GTPase activating protein 1 [Source:HGNC Symbol;Acc:9804]
ENSG00000104427	51101	ZC2HC1A	74.61	35.4453	-1.07378	0.00129424	zinc finger
ENSG00000114126	7029	TFDP2	215.335	102.534	-1.07048	1.0293e-08	transcription factor Dp-2 (E2F dimerization partner 2) [Source:HGNC Symbol;Acc:11751]
ENSG00000130508	7837	PXDN	44.3427	21.1189	-1.07016	0.016745	peroxidasin homolog (Drosophila) [Source:HGNC Symbol;Acc:14966]
ENSG00000034063		UHRF1	205.98	98.271	-1.06767	4.46317e-08	ubiquitin-like with PHD and ring finger domains 1 [Source:HGNC Symbol;Acc:12556]
ENSG00000197299	641	BLM	298.865	142.644	-1.06708	1.04074e-10	Bloom syndrome
ENSG00000123739	81579	PLA2G12A	90.391	43.1726	-1.06606	0.000410123	phospholipase A2
ENSG00000126705	27245	AHDC1	88.2632	42.1752	-1.06542	0.000599186	AT hook
ENSG00000033327	9846	GAB2	126.194	60.3624	-1.06392	1.12982e-05	GRB2-associated binding protein 2 [Source:HGNC Symbol;Acc:14458]
ENSG00000142623	29943	PADI1	37.9508	18.1872	-1.0612	0.0452633	peptidyl arginine deiminase
ENSG00000131242	84440	RAB11FIP4	84.8569	40.7075	-1.05974	0.000577655	RAB11 family interacting protein 4 (class II) [Source:HGNC Symbol;Acc:30267]
ENSG00000121753	576	BAI2	54.1607	25.9847	-1.05958	0.0113392	brain-specific angiogenesis inhibitor 2 [Source:HGNC Symbol;Acc:944]
ENSG00000265688	92659	MAFG-AS1	84.014	40.3092	-1.05952	0.000788936	MAFG antisense RNA 1 (head to head) [Source:HGNC Symbol;Acc:43649]
ENSG00000135362	79899	PRR5L	64.8134	31.1123	-1.05881	0.00295288	proline rich 5 like [Source:HGNC Symbol;Acc:25878]
ENSG00000155850	1836	SLC26A2	359.872	172.759	-1.05872	4.74582e-12	solute carrier family 26 (anion exchanger)
ENSG00000176595	9920	KBTBD11	87.4252	41.9742	-1.05855	0.000821212	kelch repeat and BTB (POZ) domain containing 11 [Source:HGNC Symbol;Acc:29104]
ENSG00000169297	190	NR0B1	332.572	159.765	-1.05771	1.35425e-11	nuclear receptor subfamily 0
ENSG00000204856	29902	FAM216A	77.6154	37.3093	-1.05681	0.00114571	family with sequence similarity 216
ENSG00000132359	23108	RAP1GAP2	247.72	119.189	-1.05546	1.34506e-09	RAP1 GTPase activating protein 2 [Source:HGNC Symbol;Acc:29176]
ENSG00000075336	29090	TIMM21	155.176	74.6832	-1.05505	2.55548e-06	translocase of inner mitochondrial membrane 21 homolog (yeast) [Source:HGNC Symbol;Acc:25010]
ENSG00000115993	66008	TRAK2	353.018	170.028	-1.05397	7.75122e-12	trafficking protein
ENSG00000132613	92154	MTSS1L	87.4137	42.105	-1.05387	0.000674135	metastasis suppressor 1-like [Source:HGNC Symbol;Acc:25094]
ENSG00000121542	26984	SEC22A	86.9963	41.9704	-1.05158	0.000389612	SEC22 vesicle trafficking protein homolog A (S. cerevisiae) [Source:HGNC Symbol;Acc:20260]
ENSG00000183780	148641	SLC35F3	81.4374	39.308	-1.05087	0.000709302	solute carrier family 35
ENSG00000185909	200942	KLHDC8B	42.2313	20.3869	-1.05067	0.0345561	kelch domain containing 8B [Source:HGNC Symbol;Acc:28557]
ENSG00000148019	84131	CEP78	285.255	137.78	-1.04989	4.29047e-10	centrosomal protein 78kDa [Source:HGNC Symbol;Acc:25740]
ENSG00000165490	220042	C11orf82	222.547	107.529	-1.04939	6.32275e-07	chromosome 11 open reading frame 82 [Source:HGNC Symbol;Acc:26351]
ENSG00000130762	27237	ARHGEF16	54.9904	26.5821	-1.04873	0.00817691	Rho guanine nucleotide exchange factor (GEF) 16 [Source:HGNC Symbol;Acc:15515]
ENSG00000184307	254887	ZDHHC23	120.691	58.3619	-1.04822	1.11131e-05	zinc finger
ENSG00000157851	56896	DPYSL5	43.9304	21.2535	-1.04752	0.0391878	dihydropyrimidinase-like 5 [Source:HGNC Symbol;Acc:20637]
ENSG00000008256	9265	CYTH3	415.286	201.605	-1.04257	2.1981e-13	cytohesin 3 [Source:HGNC Symbol;Acc:9504]
ENSG00000141576	114804	RNF157	51.5924	25.0518	-1.04225	0.0171467	ring finger protein 157 [Source:HGNC Symbol;Acc:29402]
ENSG00000164086	1849	DUSP7	42.6354	20.7207	-1.04098	0.02071	dual specificity phosphatase 7 [Source:HGNC Symbol;Acc:3073]
ENSG00000105173	898	CCNE1	146.271	71.0878	-1.04097	2.73331e-06	cyclin E1 [Source:HGNC Symbol;Acc:1589]
ENSG00000110400	5818	PVRL1	138.162	67.2213	-1.03937	0.000192087	poliovirus receptor-related 1 (herpesvirus entry mediator C) [Source:HGNC Symbol;Acc:9706]
ENSG00000101447	81610	FAM83D	790.97	384.949	-1.03896	5.73302e-19	family with sequence similarity 83
ENSG00000223546	100287765	LINC00630	44.3394	21.5854	-1.03854	0.0249628	long intergenic non-protein coding RNA 630 [Source:HGNC Symbol;Acc:44263]
ENSG00000171320	157570	ESCO2	348.81	169.827	-1.03837	7.16636e-07	establishment of sister chromatid cohesion N-acetyltransferase 2 [Source:HGNC Symbol;Acc:27230]
ENSG00000080986	10403	NDC80	190.589	92.8097	-1.03811	2.4295e-07	NDC80 kinetochore complex component [Source:HGNC Symbol;Acc:16909]
ENSG00000182093	7485	WRB	179.954	87.6783	-1.03734	4.06712e-07	tryptophan rich basic protein [Source:HGNC Symbol;Acc:12790]
ENSG00000123146	976	CD97	321.081	156.568	-1.03615	5.18007e-11	CD97 molecule [Source:HGNC Symbol;Acc:1711]
ENSG00000110583	79829	NAA40	283.992	138.643	-1.03448	3.76889e-10	N(alpha)-acetyltransferase 40
ENSG00000116017	1820	ARID3A	79.7516	38.9762	-1.03292	0.0010344	AT rich interactive domain 3A (BRIGHT-like) [Source:HGNC Symbol;Acc:3031]
ENSG00000178585	56998	CTNNBIP1	40.077	19.5867	-1.0329	0.0322755	catenin
ENSG00000166971	64400	AKTIP	139.047	67.9589	-1.03284	0.00035379	AKT interacting protein [Source:HGNC Symbol;Acc:16710]
ENSG00000110987	605	BCL7A	130.004	63.5596	-1.03238	0.00708333	B-cell CLL/lymphoma 7A [Source:HGNC Symbol;Acc:1004]
ENSG00000133519	150244	ZDHHC8P1	51.1867	25.0499	-1.03096	0.0204126	zinc finger
ENSG00000163596	130026	ICA1L	54.588	26.7167	-1.03084	0.0114229	islet cell autoantigen 1
ENSG00000156504	159090	FAM122B	425.111	208.132	-1.03034	2.74356e-13	family with sequence similarity 122B [Source:HGNC Symbol;Acc:30490]
ENSG00000138587	55329	MNS1	81.0267	39.7081	-1.02896	0.00154266	meiosis-specific nuclear structural 1 [Source:HGNC Symbol;Acc:29636]
ENSG00000122912	8034	SLC25A16	104.028	51.0327	-1.02747	0.000178867	solute carrier family 25 (mitochondrial carrier; Graves disease autoantigen)
ENSG00000151690	54842	MFSD6	474.988	233.383	-1.02519	4.59127e-14	major facilitator superfamily domain containing 6 [Source:HGNC Symbol;Acc:24711]
ENSG00000101187	28231	SLCO4A1	43.5048	21.3863	-1.02449	0.0185407	solute carrier organic anion transporter family
ENSG00000130054	27112	FAM155B	43.0693	21.1853	-1.0236	0.0249575	family with sequence similarity 155
ENSG00000138160	3832	KIF11	1103.08	542.78	-1.0231	8.04547e-22	kinesin family member 11 [Source:HGNC Symbol;Acc:6388]
ENSG00000185920	5727	PTCH1	87.4054	43.038	-1.02211	0.00103689	patched 1 [Source:HGNC Symbol;Acc:9585]
ENSG00000185262	283991	UBALD2	292.902	144.241	-1.02194	6.1227e-08	UBA-like domain containing 2 [Source:HGNC Symbol;Acc:28438]
ENSG00000165891	144455	E2F7	182.508	89.9425	-1.02088	8.12953e-07	E2F transcription factor 7 [Source:HGNC Symbol;Acc:23820]
ENSG00000149639	140710	SOGA1	576.008	283.888	-1.02077	5.08267e-15	suppressor of glucose
ENSG00000143375	57530	CGN	52.0329	25.651	-1.02041	0.0161902	cingulin [Source:HGNC Symbol;Acc:17429]
ENSG00000140854	10300	KATNB1	173.521	85.545	-1.02035	8.4495e-07	katanin p80 (WD repeat containing) subunit B 1 [Source:HGNC Symbol;Acc:6217]
ENSG00000111445	5985	RFC5	333.453	164.493	-1.01946	4.85447e-11	replication factor C (activator 1) 5
ENSG00000205643	150383	CDPF1	47.3284	23.3849	-1.01713	0.0183441	cysteine-rich
ENSG00000163808	56992	KIF15	205.522	101.603	-1.01635	2.55494e-07	kinesin family member 15 [Source:HGNC Symbol;Acc:17273]
ENSG00000113739	8614	STC2	114.225	56.5642	-1.01392	0.0186633	stanniocalcin 2 [Source:HGNC Symbol;Acc:11374]
ENSG00000198105	57209	ZNF248	140.715	69.6883	-1.01379	1.04407e-05	zinc finger protein 248 [Source:HGNC Symbol;Acc:13041]
ENSG00000103160	83693	HSDL1	218.319	108.132	-1.01365	5.11166e-08	hydroxysteroid dehydrogenase like 1 [Source:HGNC Symbol;Acc:16475]
ENSG00000170779	55038	CDCA4	225.531	111.731	-1.0133	5.01612e-08	cell division cycle associated 4 [Source:HGNC Symbol;Acc:14625]
ENSG00000121068	6909	TBX2	49.4711	24.517	-1.0128	0.0146621	T-box 2 [Source:HGNC Symbol;Acc:11597]
ENSG00000107819	81855	SFXN3	393.991	195.34	-1.01218	6.72046e-12	sideroflexin 3 [Source:HGNC Symbol;Acc:16087]
ENSG00000133119	5983	RFC3	340.65	169.09	-1.0105	5.25375e-11	replication factor C (activator 1) 3
ENSG00000162062	80178	C16orf59	106.195	52.7641	-1.00909	0.00108574	chromosome 16 open reading frame 59 [Source:HGNC Symbol;Acc:25849]
ENSG00000262758		CTD-3195I5.1	80.5697	40.0419	-1.00873	0.0223396
ENSG00000166897	114794	ELFN2	57.9992	28.85	-1.00746	0.0167471	extracellular leucine-rich repeat and fibronectin type III domain containing 2 [Source:HGNC Symbol;Acc:29396]
ENSG00000186684	339761	CYP27C1	43.9254	21.8527	-1.00724	0.0286973	cytochrome P450
ENSG00000125898	83541	FAM110A	48.1828	23.9842	-1.00644	0.0211756	family with sequence similarity 110
ENSG00000006327	51330	TNFRSF12A	471.156	234.978	-1.00368	3.60778e-14	tumor necrosis factor receptor superfamily
ENSG00000102781	84056	KATNAL1	151.78	75.7526	-1.00261	1.00224e-05	katanin p60 subunit A-like 1 [Source:HGNC Symbol;Acc:28361]
ENSG00000188735	144404	TMEM120B	173.094	86.4799	-1.00112	1.57147e-06	transmembrane protein 120B [Source:HGNC Symbol;Acc:32008]
ENSG00000104312	8767	RIPK2	295.527	591.224	1.00042	5.07712e-17	receptor-interacting serine-threonine kinase 2 [Source:HGNC Symbol;Acc:10020]
ENSG00000166123	84706	GPT2	179.08	360.362	1.00884	4.21449e-12	glutamic pyruvate transaminase (alanine aminotransferase) 2 [Source:HGNC Symbol;Acc:18062]
ENSG00000112308	81688	C6orf62	836.113	1682.91	1.00919	3.18831e-26	chromosome 6 open reading frame 62 [Source:HGNC Symbol;Acc:20998]
ENSG00000124226	55905	RNF114	359.029	722.863	1.00962	5.22298e-18	ring finger protein 114 [Source:HGNC Symbol;Acc:13094]
ENSG00000256087	9668	ZNF432	31.1349	62.693	1.00977	0.00319654	zinc finger protein 432 [Source:HGNC Symbol;Acc:20810]
ENSG00000184845	1812	DRD1	20.0418	40.3737	1.0104	0.0310079	dopamine receptor D1 [Source:HGNC Symbol;Acc:3020]
ENSG00000102580	5611	DNAJC3	216.577	436.386	1.01072	1.64574e-13	DnaJ (Hsp40) homolog
ENSG00000095637	10580	SORBS1	17.9139	36.1109	1.01135	0.0471846	sorbin and SH3 domain containing 1 [Source:HGNC Symbol;Acc:14565]
ENSG00000163872	55689	YEATS2	236.241	476.363	1.0118	9.13701e-15	YEATS domain containing 2 [Source:HGNC Symbol;Acc:25489]
ENSG00000163545	81788	NUAK2	305.294	615.935	1.01258	1.71564e-17	NUAK family
ENSG00000102890	79767	ELMO3	21.3219	43.0399	1.01334	0.0411464	engulfment and cell motility 3 [Source:HGNC Symbol;Acc:17289]
ENSG00000101608	10627	MYL12A	734.301	1483.26	1.01432	2.7258e-25	myosin
ENSG00000133874	79845	RNF122	30.2722	61.1589	1.01457	0.00405353	ring finger protein 122 [Source:HGNC Symbol;Acc:21147]
ENSG00000103888	57214	KIAA1199	43.0775	87.1455	1.01649	8.28606e-05	KIAA1199 [Source:HGNC Symbol;Acc:29213]
ENSG00000122884	5033	P4HA1	141.545	286.549	1.01752	7.08045e-11	prolyl 4-hydroxylase
ENSG00000187210	2650	GCNT1	23.4497	47.5037	1.01847	0.0108866	glucosaminyl (N-acetyl) transferase 1
ENSG00000185436	163702	IFNLR1	31.1283	63.2277	1.02233	0.00273883	interferon
ENSG00000196739	85301	COL27A1	226.441	460.241	1.02325	7.00557e-15	collagen
ENSG00000171557	2266	FGG	290.392	591.149	1.02552	1.9442e-17	fibrinogen gamma chain [Source:HGNC Symbol;Acc:3694]
ENSG00000080298	5991	RFX3	40.5092	82.6134	1.02813	0.000886377	regulatory factor X
ENSG00000112763	11120	BTN2A1	199.993	407.936	1.0284	4.52315e-14	butyrophilin
ENSG00000170222	56985	ADPRM	40.0655	81.7468	1.0288	0.000702459	ADP-ribose/CDP-alcohol diphosphatase
ENSG00000132623	63926	ANKEF1	121.965	248.974	1.02953	6.50979e-05	ankyrin repeat and EF-hand domain containing 1 [Source:HGNC Symbol;Acc:15803]
ENSG00000188157	375790	AGRN	1040.83	2126.81	1.03096	5.90671e-29	agrin [Source:HGNC Symbol;Acc:329]
ENSG00000235750	9674	KIAA0040	35.8179	73.2192	1.03154	0.00134977	KIAA0040 [Source:HGNC Symbol;Acc:28950]
ENSG00000116977	3964	LGALS8	370.524	757.454	1.03159	8.17685e-20	lectin
ENSG00000171621	80176	SPSB1	170.58	348.842	1.03213	2.54709e-12	splA/ryanodine receptor domain and SOCS box containing 1 [Source:HGNC Symbol;Acc:30628]
ENSG00000139178	51279	C1RL	167.169	341.913	1.03233	1.75682e-12	complement component 1
ENSG00000178607	2081	ERN1	173.97	356.167	1.03372	3.58084e-10	endoplasmic reticulum to nucleus signaling 1 [Source:HGNC Symbol;Acc:3449]
ENSG00000158042	63875	MRPL17	473.76	972.106	1.03696	9.77061e-22	mitochondrial ribosomal protein L17 [Source:HGNC Symbol;Acc:14053]
ENSG00000110497	55626	AMBRA1	196.977	404.608	1.0385	3.64015e-14	autophagy/beclin-1 regulator 1 [Source:HGNC Symbol;Acc:25990]
ENSG00000264112	645460	RP11-159D12.2	96.3574	198.002	1.03905	1.59019e-07
ENSG00000091656	79776	ZFHX4	50.319	103.404	1.03912	7.34541e-05	zinc finger homeobox 4 [Source:HGNC Symbol;Acc:30939]
ENSG00000039068	999	CDH1	326.207	670.705	1.03989	4.20863e-18	cadherin 1
ENSG00000104332	6422	SFRP1	181.181	372.89	1.04132	2.35122e-13	secreted frizzled-related protein 1 [Source:HGNC Symbol;Acc:10776]
ENSG00000132669	54453	RIN2	210.662	433.987	1.04272	2.45162e-14	Ras and Rab interactor 2 [Source:HGNC Symbol;Acc:18750]
ENSG00000023318	23071	ERP44	222.139	457.707	1.04296	2.77095e-15	endoplasmic reticulum protein 44 [Source:HGNC Symbol;Acc:18311]
ENSG00000100600	5641	LGMN	518.111	1068.17	1.0438	1.20599e-23	legumain [Source:HGNC Symbol;Acc:9472]
ENSG00000100209	150274	HSCB	41.3538	85.3459	1.0453	0.00019975	HscB mitochondrial iron-sulfur cluster co-chaperone [Source:HGNC Symbol;Acc:28913]
ENSG00000183580	23194	FBXL7	23.4597	48.4348	1.04586	0.0157686	F-box and leucine-rich repeat protein 7 [Source:HGNC Symbol;Acc:13604]
ENSG00000188177	376940	ZC3H6	20.893	43.1745	1.04716	0.0218349	zinc finger CCCH-type containing 6 [Source:HGNC Symbol;Acc:24762]
ENSG00000204390	3305	HSPA1L	27.7088	57.2943	1.04805	0.015437	heat shock 70kDa protein 1-like [Source:HGNC Symbol;Acc:5234]
ENSG00000026103	355	FAS	142.426	294.604	1.04857	5.50935e-12	Fas cell surface death receptor [Source:HGNC Symbol;Acc:11920]
ENSG00000059758	5128	CDK17	201.688	417.206	1.04863	5.76874e-09	cyclin-dependent kinase 17 [Source:HGNC Symbol;Acc:8750]
ENSG00000135373	26298	EHF	92.5338	191.479	1.04913	3.37451e-05	ets homologous factor [Source:HGNC Symbol;Acc:3246]
ENSG00000171658		RP11-443P15.2	168.79	349.507	1.05009	1.1369e-10
ENSG00000014914	10903	MTMR11	359.913	746.515	1.05252	6.84975e-20	myotubularin related protein 11 [Source:HGNC Symbol;Acc:24307]
ENSG00000137275	8737	RIPK1	179.499	372.689	1.054	3.20194e-13	receptor (TNFRSF)-interacting serine-threonine kinase 1 [Source:HGNC Symbol;Acc:10019]
ENSG00000174738	9975	NR1D2	137.295	285.087	1.05412	6.23586e-10	nuclear receptor subfamily 1
ENSG00000115271	25801	GCA	86.5575	179.815	1.05478	3.27751e-08	grancalcin
ENSG00000198624	26112	CCDC69	28.5616	59.3612	1.05544	0.00480732	coiled-coil domain containing 69 [Source:HGNC Symbol;Acc:24487]
ENSG00000114268	5210	PFKFB4	52.0196	108.198	1.05655	0.0102019	6-phosphofructo-2-kinase/fructose-2
ENSG00000183891	130502	TTC32	96.7846	201.336	1.05675	5.99932e-09	tetratricopeptide repeat domain 32 [Source:HGNC Symbol;Acc:32954]
ENSG00000168398	624	BDKRB2	67.3817	140.175	1.0568	1.32196e-06	bradykinin receptor B2 [Source:HGNC Symbol;Acc:1030]
ENSG00000139990	8816	DCAF5	272.455	567.371	1.05828	3.95105e-17	DDB1 and CUL4 associated factor 5 [Source:HGNC Symbol;Acc:20224]
ENSG00000122786	800	CALD1	909.953	1895.2	1.05848	2.97542e-29	caldesmon 1 [Source:HGNC Symbol;Acc:1441]
ENSG00000204217	659	BMPR2	411.415	857.2	1.05904	4.83612e-07	bone morphogenetic protein receptor
ENSG00000157657	114991	ZNF618	373.563	778.442	1.05924	1.91479e-20	zinc finger protein 618 [Source:HGNC Symbol;Acc:29416]
ENSG00000126562	65266	WNK4	23.0357	48.1011	1.0622	0.0124373	WNK lysine deficient protein kinase 4 [Source:HGNC Symbol;Acc:14544]
ENSG00000212694	338799	AC084018.1	32.8323	68.6853	1.06489	0.00107799
ENSG00000262333		HNRNPA1P16	16.2067	33.9131	1.06526	0.0338384	heterogeneous nuclear ribonucleoprotein A1 pseudogene 16 [Source:HGNC Symbol;Acc:39134]
ENSG00000099251	158160	HSD17B7P2	20.0484	41.9742	1.06601	0.0125604	hydroxysteroid (17-beta) dehydrogenase 7 pseudogene 2 [Source:HGNC Symbol;Acc:28120]
ENSG00000255248	399959	RP11-166D19.1	15.7778	33.0446	1.06652	0.0390186
ENSG00000172345	80765	STARD5	26.0181	54.4991	1.06672	0.00364276	StAR-related lipid transfer (START) domain containing 5 [Source:HGNC Symbol;Acc:18065]
ENSG00000184227	641371	ACOT1	27.2816	57.2279	1.06879	0.00649261	acyl-CoA thioesterase 1 [Source:HGNC Symbol;Acc:33128]
ENSG00000162924	5966	REL	63.5218	133.254	1.06885	0.0236474	v-rel avian reticuloendotheliosis viral oncogene homolog [Source:HGNC Symbol;Acc:9954]
ENSG00000137070	3590	IL11RA	30.6994	64.4243	1.06939	0.0017386	interleukin 11 receptor
ENSG00000146425	6993	DYNLT1	246.462	518.267	1.07233	7.94469e-17	dynein
ENSG00000110925	81566	CSRNP2	135.201	284.55	1.07358	1.19341e-11	cysteine-serine-rich nuclear protein 2 [Source:HGNC Symbol;Acc:16006]
ENSG00000213462	2086	ERV3-1	17.9123	37.7094	1.07398	0.0247875	endogenous retrovirus group 3
ENSG00000099250	8829	NRP1	987.504	2079.62	1.07446	3.20311e-31	neuropilin 1 [Source:HGNC Symbol;Acc:8004]
ENSG00000168610	6774	STAT3	894.544	1886.05	1.07615	1.08465e-30	signal transducer and activator of transcription 3 (acute-phase response factor) [Source:HGNC Symbol;Acc:11364]
ENSG00000100644	3091	HIF1A	1187.53	2505.47	1.07712	8.95632e-33	hypoxia inducible factor 1
ENSG00000234684	100507495	SDCBP2-AS1	21.3086	44.9703	1.07753	0.0159019	SDCBP2 antisense RNA 1 [Source:HGNC Symbol;Acc:44314]
ENSG00000176102	1479	CSTF3	254.153	537.383	1.08025	4.08357e-17	cleavage stimulation factor
ENSG00000139194	83758	RBP5	38.3731	81.1513	1.08052	0.00840149	retinol binding protein 5
ENSG00000136051	23325	KIAA1033	638.755	1351.89	1.08164	4.10102e-08	KIAA1033 [Source:HGNC Symbol;Acc:29174]
ENSG00000168672	157638	FAM84B	233.244	494.281	1.08349	5.84849e-16	family with sequence similarity 84
ENSG00000168497	8436	SDPR	144.964	307.338	1.08413	1.38569e-11	serum deprivation response [Source:HGNC Symbol;Acc:10690]
ENSG00000249087	148898	C1orf213	16.619	35.2443	1.08455	0.0253713	chromosome 1 open reading frame 213 [Source:HGNC Symbol;Acc:25122]
ENSG00000215414	5687	PSMA6P1	35.3973	75.1534	1.0862	0.000461032	proteasome (prosome
ENSG00000105289	27134	TJP3	28.9889	61.6235	1.08798	0.00498278	tight junction protein 3 [Source:HGNC Symbol;Acc:11829]
ENSG00000160691	6464	SHC1	892.494	1897.59	1.08825	6.96364e-31	SHC (Src homology 2 domain containing) transforming protein 1 [Source:HGNC Symbol;Acc:10840]
ENSG00000110330	329	BIRC2	348.833	743.191	1.09119	1.11253e-21	baculoviral IAP repeat containing 2 [Source:HGNC Symbol;Acc:590]
ENSG00000196911	3841	KPNA5	30.6978	65.4255	1.09172	0.00114301	karyopherin alpha 5 (importin alpha 6) [Source:HGNC Symbol;Acc:6398]
ENSG00000172216	1051	CEBPB	162.05	345.713	1.09314	2.11525e-14	CCAAT/enhancer binding protein (C/EBP)
ENSG00000083844	9422	ZNF264	26.4453	56.4314	1.09349	0.00592799	zinc finger protein 264 [Source:HGNC Symbol;Acc:13057]
ENSG00000226049		TLK2P1	35.8245	76.5472	1.0954	0.00047148	tousled-like kinase 2 pseudogene 1 [Source:HGNC Symbol;Acc:18048]
ENSG00000102531	22862	FNDC3A	307.882	658.182	1.09611	5.4346e-08	fibronectin type III domain containing 3A [Source:HGNC Symbol;Acc:20296]
ENSG00000118242	55686	MREG	30.6945	65.7574	1.09917	0.000542443	melanoregulin [Source:HGNC Symbol;Acc:25478]
ENSG00000130749	23211	ZC3H4	279.317	598.483	1.09941	3.71013e-19	zinc finger CCCH-type containing 4 [Source:HGNC Symbol;Acc:17808]
ENSG00000152457	64421	DCLRE1C	108.302	232.184	1.10022	4.91843e-10	DNA cross-link repair 1C [Source:HGNC Symbol;Acc:17642]
ENSG00000134352	3572	IL6ST	901.834	1935.02	1.10141	6.0294e-06	interleukin 6 signal transducer (gp130
ENSG00000095951	3096	HIVEP1	187.614	402.882	1.10259	3.02443e-07	human immunodeficiency virus type I enhancer binding protein 1 [Source:HGNC Symbol;Acc:4920]
ENSG00000166801	63901	FAM111A	312.532	672.036	1.10454	2.2426e-11	family with sequence similarity 111
ENSG00000148143	58499	ZNF462	58.3984	125.587	1.10469	1.5009e-06	zinc finger protein 462 [Source:HGNC Symbol;Acc:21684]
ENSG00000166532	57494	RIMKLB	320.196	689.507	1.10661	1.7179e-07	ribosomal modification protein rimK-like family member B [Source:HGNC Symbol;Acc:29228]
ENSG00000113916	604	BCL6	99.3711	213.995	1.10668	2.19868e-10	B-cell CLL/lymphoma 6 [Source:HGNC Symbol;Acc:1001]
ENSG00000188295	79862	ZNF669	21.7458	46.8363	1.10689	0.00795942	zinc finger protein 669 [Source:HGNC Symbol;Acc:25736]
ENSG00000146409	116843	SLC18B1	70.3757	151.699	1.10806	2.31926e-05	solute carrier family 18
ENSG00000145476	285440	CYP4V2	60.1387	129.719	1.10902	0.0374357	cytochrome P450
ENSG00000136141	23143	LRCH1	146.261	315.532	1.10924	2.1667e-13	leucine-rich repeats and calponin homology (CH) domain containing 1 [Source:HGNC Symbol;Acc:20309]
ENSG00000164096	401152	C4orf3	151.8	327.992	1.11149	8.62695e-08	chromosome 4 open reading frame 3 [Source:HGNC Symbol;Acc:19225]
ENSG00000019505	57586	SYT13	336.877	728.798	1.1133	1.44097e-21	synaptotagmin XIII [Source:HGNC Symbol;Acc:14962]
ENSG00000113441	4012	LNPEP	278.415	603.292	1.11562	5.13263e-05	leucyl/cystinyl aminopeptidase [Source:HGNC Symbol;Acc:6656]
ENSG00000120690	1997	ELF1	258.427	561.24	1.11886	1.51284e-19	E74-like factor 1 (ets domain transcription factor) [Source:HGNC Symbol;Acc:3316]
ENSG00000136156	9445	ITM2B	951.333	2069.32	1.12113	1.35083e-33	integral membrane protein 2B [Source:HGNC Symbol;Acc:6174]
ENSG00000211448	1734	DIO2	31.1135	67.6897	1.1214	0.0259444	deiodinase
ENSG00000197555	26037	SIPA1L1	150.518	327.725	1.12255	1.70208e-13	signal-induced proliferation-associated 1 like 1 [Source:HGNC Symbol;Acc:20284]
ENSG00000229644		NAMPTL	144.969	315.729	1.12294	4.95168e-14	nicotinamide phosphoribosyltransferase-like [Source:HGNC Symbol;Acc:17633]
ENSG00000105404	10567	RABAC1	437.106	952.504	1.12374	2.2914e-16	Rab acceptor 1 (prenylated) [Source:HGNC Symbol;Acc:9794]
ENSG00000143669	1130	LYST	89.1061	194.412	1.12552	6.47673e-09	lysosomal trafficking regulator [Source:HGNC Symbol;Acc:1968]
ENSG00000135828	6041	RNASEL	71.2103	155.833	1.12984	1.50577e-07	ribonuclease L (2'
ENSG00000179104	160335	TMTC2	55.0069	120.658	1.13324	1.98344e-06	transmembrane and tetratricopeptide repeat containing 2 [Source:HGNC Symbol;Acc:25440]
ENSG00000075426	2355	FOSL2	692.924	1520.04	1.13334	1.03542e-26	FOS-like antigen 2 [Source:HGNC Symbol;Acc:3798]
ENSG00000130707	445	ASS1	69.5014	152.501	1.1337	7.99961e-10	argininosuccinate synthase 1 [Source:HGNC Symbol;Acc:758]
ENSG00000113504	10723	SLC12A7	315.531	692.351	1.13372	6.21808e-23	solute carrier family 12 (potassium/chloride transporter)
ENSG00000183726	23585	TMEM50A	531.692	1166.9	1.13402	5.16379e-28	transmembrane protein 50A [Source:HGNC Symbol;Acc:30590]
ENSG00000173575	1106	CHD2	634.456	1394.66	1.13632	2.76265e-11	chromodomain helicase DNA binding protein 2 [Source:HGNC Symbol;Acc:1917]
ENSG00000047634	6322	SCML1	91.6628	201.74	1.13809	1.39855e-09	sex comb on midleg-like 1 (Drosophila) [Source:HGNC Symbol;Acc:10580]
ENSG00000129667	79651	RHBDF2	210.221	462.769	1.13838	4.45666e-18	rhomboid 5 homolog 2 (Drosophila) [Source:HGNC Symbol;Acc:20788]
ENSG00000136153	4008	LMO7	831.471	1830.57	1.13856	1.70006e-25	LIM domain 7 [Source:HGNC Symbol;Acc:6646]
ENSG00000180263	55785	FGD6	578.197	1273.15	1.13877	0.000121828	FYVE
ENSG00000159228	873	CBR1	603.379	1328.73	1.13892	4.59102e-29	carbonyl reductase 1 [Source:HGNC Symbol;Acc:1548]
ENSG00000182197	2131	EXT1	223.856	493.28	1.13983	1.44032e-19	exostosin glycosyltransferase 1 [Source:HGNC Symbol;Acc:3512]
ENSG00000233218		SNX18P16	18.3345	40.4401	1.14122	0.0140052	sorting nexin 18 pseudogene 16 [Source:HGNC Symbol;Acc:39624]
ENSG00000166889	219988	PATL1	547.923	1209.09	1.14188	3.89646e-29	protein associated with topoisomerase II homolog 1 (yeast) [Source:HGNC Symbol;Acc:26721]
ENSG00000106066	54504	CPVL	17.0512	37.6431	1.14251	0.0149732	carboxypeptidase
ENSG00000198160	57708	MIER1	184.627	407.873	1.14351	9.49492e-13	mesoderm induction early response 1
ENSG00000182141	7562	ZNF708	15.3472	33.9112	1.14378	0.0247364	zinc finger protein 708 [Source:HGNC Symbol;Acc:12945]
ENSG00000115414	2335	FN1	12835.4	28370	1.14424	7.67648e-43	fibronectin 1 [Source:HGNC Symbol;Acc:3778]
ENSG00000180233	223082	ZNRF2	96.7896	214.064	1.14512	1.46708e-10	zinc and ring finger 2 [Source:HGNC Symbol;Acc:22316]
ENSG00000105835	10135	NAMPT	1118.88	2480.56	1.14861	9.9234e-38	nicotinamide phosphoribosyltransferase [Source:HGNC Symbol;Acc:30092]
ENSG00000159167	6781	STC1	15.7761	34.9769	1.14866	0.00698999	stanniocalcin 1 [Source:HGNC Symbol;Acc:11373]
ENSG00000189431		RASSF10	33.2661	73.8867	1.15126	0.000486942	Ras association (RalGDS/AF-6) domain family (N-terminal) member 10 [Source:HGNC Symbol;Acc:33984]
ENSG00000135679	4193	MDM2	372.235	826.936	1.15156	6.89565e-27	MDM2 oncogene
ENSG00000198855	11153	FICD	55.4342	123.319	1.15355	1.35708e-06	FIC domain containing [Source:HGNC Symbol;Acc:18416]
ENSG00000188825	100130581	LINC00910	54.1426	120.454	1.15364	2.4343e-06	long intergenic non-protein coding RNA 910 [Source:HGNC Symbol;Acc:44361]
ENSG00000260285		RP11-600F24.7	20.0286	44.5702	1.15402	0.0254641
ENSG00000130449	57688	ZSWIM6	124.52	277.289	1.15502	0.000186684	zinc finger
ENSG00000147027	83604	TMEM47	20.893	46.5708	1.15641	0.00263834	transmembrane protein 47 [Source:HGNC Symbol;Acc:18515]
ENSG00000146872	11011	TLK2	227.685	508.408	1.15895	1.12491e-19	tousled-like kinase 2 [Source:HGNC Symbol;Acc:11842]
ENSG00000131069	55902	ACSS2	187.628	419.135	1.15954	7.99661e-17	acyl-CoA synthetase short-chain family member 2 [Source:HGNC Symbol;Acc:15814]
ENSG00000256594	374443	RP11-705C15.2	23.8786	53.3652	1.16018	0.00281696
ENSG00000086065	51510	CHMP5	613.243	1371.44	1.16116	3.02854e-31	charged multivesicular body protein 5 [Source:HGNC Symbol;Acc:26942]
ENSG00000066084	57609	DIP2B	478.858	1071.92	1.16253	3.19454e-29	DIP2 disco-interacting protein 2 homolog B (Drosophila) [Source:HGNC Symbol;Acc:29284]
ENSG00000072121	23503	ZFYVE26	322.771	722.747	1.16298	2.89453e-24	zinc finger
ENSG00000143390	5993	RFX5	284.876	638.195	1.16366	1.87694e-22	regulatory factor X
ENSG00000167705	83547	RILP	30.2755	67.8888	1.16502	0.000415805	Rab interacting lysosomal protein [Source:HGNC Symbol;Acc:30266]
ENSG00000060656	10076	PTPRU	163.312	366.227	1.16511	1.74186e-15	protein tyrosine phosphatase
ENSG00000057657	639	PRDM1	21.7375	48.8349	1.16773	0.00200611	PR domain containing 1
ENSG00000129566	7011	TEP1	279.726	628.661	1.16827	9.18562e-23	telomerase-associated protein 1 [Source:HGNC Symbol;Acc:11726]
ENSG00000104320	4683	NBN	539.003	1212.52	1.16964	1.03205e-12	nibrin [Source:HGNC Symbol;Acc:7652]
ENSG00000184232	220323	OAF	46.4937	104.665	1.17067	9.0186e-06	OAF homolog (Drosophila) [Source:HGNC Symbol;Acc:28752]
ENSG00000170608	3171	FOXA3	20.0418	45.1694	1.17233	0.0132382	forkhead box A3 [Source:HGNC Symbol;Acc:5023]
ENSG00000148346	3934	LCN2	28.5666	64.4205	1.17319	9.5249e-05	lipocalin 2 [Source:HGNC Symbol;Acc:6526]
ENSG00000112541	10846	PDE10A	60.9733	138.049	1.17893	1.641e-06	phosphodiesterase 10A [Source:HGNC Symbol;Acc:8772]
ENSG00000164442	10370	CITED2	28.5798	64.758	1.18006	2.76915e-05	Cbp/p300-interacting transactivator
ENSG00000112972	3157	HMGCS1	1364.54	3092.59	1.18041	2.3302e-21	3-hydroxy-3-methylglutaryl-CoA synthase 1 (soluble) [Source:HGNC Symbol;Acc:5007]
ENSG00000183765	11200	CHEK2	70.3575	159.496	1.18075	1.90164e-09	checkpoint kinase 2 [Source:HGNC Symbol;Acc:16627]
ENSG00000008323	55200	PLEKHG6	12.3665	28.0479	1.18145	0.0405086	pleckstrin homology domain containing
ENSG00000099194	6319	SCD	4313.05	9792.31	1.18294	1.41551e-18	stearoyl-CoA desaturase (delta-9-desaturase) [Source:HGNC Symbol;Acc:10571]
ENSG00000155324	65983	GRAMD3	20.893	47.4355	1.18295	0.00405055	GRAM domain containing 3 [Source:HGNC Symbol;Acc:24911]
ENSG00000155660	9601	PDIA4	1558.17	3547.43	1.18692	5.41541e-42	protein disulfide isomerase family A
ENSG00000166016	25841	ABTB2	143.699	327.255	1.18736	1.55605e-15	ankyrin repeat and BTB (POZ) domain containing 2 [Source:HGNC Symbol;Acc:23842]
ENSG00000101888	55916	NXT2	116.83	267.095	1.19295	3.67773e-13	nuclear transport factor 2-like export factor 2 [Source:HGNC Symbol;Acc:18151]
ENSG00000090520	51726	DNAJB11	324.051	741.055	1.19336	1.66845e-24	DnaJ (Hsp40) homolog
ENSG00000145819	23092	ARHGAP26	438.736	1004.97	1.19572	2.09242e-29	Rho GTPase activating protein 26 [Source:HGNC Symbol;Acc:17073]
ENSG00000139182	9746	CLSTN3	220.046	505.067	1.19867	8.25756e-19	calsyntenin 3 [Source:HGNC Symbol;Acc:18371]
ENSG00000163347	9076	CLDN1	395.701	908.607	1.19924	1.30385e-29	claudin 1 [Source:HGNC Symbol;Acc:2032]
ENSG00000165359	203522	DDX26B	14.0689	32.3108	1.19951	0.0289504	DEAD/H (Asp-Glu-Ala-Asp/His) box polypeptide 26B [Source:HGNC Symbol;Acc:27334]
ENSG00000054654	23224	SYNE2	650.201	1493.42	1.19967	0.00457092	spectrin repeat containing
ENSG00000095397	25861	DFNB31	27.727	63.6923	1.19983	0.000729952	deafness
ENSG00000107290	23064	SETX	521.905	1201.45	1.20291	4.18434e-13	senataxin [Source:HGNC Symbol;Acc:445]
ENSG00000176170	8877	SPHK1	24.3092	56.1622	1.2081	0.00690427	sphingosine kinase 1 [Source:HGNC Symbol;Acc:11240]
ENSG00000204138	65979	PHACTR4	380.341	879.558	1.20949	8.33632e-28	phosphatase and actin regulator 4 [Source:HGNC Symbol;Acc:25793]
ENSG00000092098	55072	RNF31	95.5079	221.055	1.21072	6.96661e-12	ring finger protein 31 [Source:HGNC Symbol;Acc:16031]
ENSG00000145990	54438	GFOD1	20.4674	47.4374	1.2127	0.00166245	glucose-fructose oxidoreductase domain containing 1 [Source:HGNC Symbol;Acc:21096]
ENSG00000196456	285971	ZNF775	69.089	160.23	1.21362	1.22778e-07	zinc finger protein 775 [Source:HGNC Symbol;Acc:28501]
ENSG00000158290	8450	CUL4B	633.65	1470.47	1.21453	5.91025e-24	cullin 4B [Source:HGNC Symbol;Acc:2555]
ENSG00000247679		RP11-1277A3.1	13.6532	31.7134	1.21585	0.0443048
ENSG00000132792	56259	CTNNBL1	314.675	731.86	1.21771	8.9619e-26	catenin
ENSG00000003402	8837	CFLAR	468.632	1092.84	1.22155	3.75499e-33	CASP8 and FADD-like apoptosis regulator [Source:HGNC Symbol;Acc:1876]
ENSG00000204569	5514	PPP1R10	412.769	962.573	1.22156	1.07873e-29	protein phosphatase 1
ENSG00000164164	54726	OTUD4	367.948	858.93	1.22304	1.51548e-12	OTU domain containing 4 [Source:HGNC Symbol;Acc:24949]
ENSG00000008735	23542	MAPK8IP2	24.3092	57.0307	1.23024	0.000424014	mitogen-activated protein kinase 8 interacting protein 2 [Source:HGNC Symbol;Acc:6883]
ENSG00000213949	3672	ITGA1	39.6581	93.1415	1.23181	1.22643e-05	integrin
ENSG00000223960	101927027	AC009948.5	79.7351	187.347	1.23243	8.38255e-11
ENSG00000166128	51762	RAB8B	176.088	413.937	1.23312	3.19544e-11	RAB8B
ENSG00000145780	56929	FEM1C	132.593	312.202	1.23548	5.29534e-16	fem-1 homolog c (C. elegans) [Source:HGNC Symbol;Acc:16933]
ENSG00000101236	11237	RNF24	178.24	419.727	1.23563	2.79585e-20	ring finger protein 24 [Source:HGNC Symbol;Acc:13779]
ENSG00000164056	10252	SPRY1	9.81307	23.1176	1.23621	0.0476593	sprouty homolog 1
ENSG00000185215	7127	TNFAIP2	1277.03	3010.14	1.23704	2.27143e-26	tumor necrosis factor
ENSG00000245571	101927204	AP001258.4	17.0578	40.241	1.23823	0.00531819
ENSG00000260630	197187	SNAI3-AS1	11.941	28.1825	1.23888	0.0329652	SNAI3 antisense RNA 1 [Source:HGNC Symbol;Acc:28327]
ENSG00000198001	51135	IRAK4	100.623	237.648	1.23986	2.05312e-12	interleukin-1 receptor-associated kinase 4 [Source:HGNC Symbol;Acc:17967]
ENSG00000261005		CTB-58E17.1	17.4834	41.3731	1.24271	0.00423469
ENSG00000102081	2332	FMR1	414.856	981.779	1.24279	7.06515e-18	fragile X mental retardation 1 [Source:HGNC Symbol;Acc:3775]
ENSG00000109670	55294	FBXW7	67.8024	160.497	1.24314	1.8892e-09	F-box and WD repeat domain containing 7
ENSG00000102218	6102	RP2	135.996	321.992	1.24347	5.60498e-16	retinitis pigmentosa 2 (X-linked recessive) [Source:HGNC Symbol;Acc:10274]
ENSG00000102871	8717	TRADD	97.6507	231.513	1.24539	1.01251e-12	TNFRSF1A-associated via death domain [Source:HGNC Symbol;Acc:12030]
ENSG00000184675	139285	AMER1	55.4292	131.45	1.2458	2.96714e-08	APC membrane recruitment protein 1 [Source:HGNC Symbol;Acc:26837]
ENSG00000131979	2643	GCH1	43.48	103.135	1.24611	1.38045e-07	GTP cyclohydrolase 1 [Source:HGNC Symbol;Acc:4193]
ENSG00000180817	5464	PPA1	592.669	1406.1	1.2464	7.40203e-37	pyrophosphatase (inorganic) 1 [Source:HGNC Symbol;Acc:9226]
ENSG00000168769	54790	TET2	112.538	267.705	1.25024	6.53825e-05	tet methylcytosine dioxygenase 2 [Source:HGNC Symbol;Acc:25941]
ENSG00000166225	10818	FRS2	157.778	375.625	1.2514	1.98508e-10	fibroblast growth factor receptor substrate 2 [Source:HGNC Symbol;Acc:16971]
ENSG00000175564	7352	UCP3	17.0496	40.6392	1.25314	0.00724981	uncoupling protein 3 (mitochondrial
ENSG00000162878	91461	PKDCC	463.5	1104.81	1.25315	6.88563e-29	protein kinase domain containing
ENSG00000219201		RP11-181C21.4	31.9894	76.2855	1.25382	4.18085e-05
ENSG00000165046	137994	LETM2	20.4757	48.8349	1.254	0.00252709	leucine zipper-EF-hand containing transmembrane protein 2 [Source:HGNC Symbol;Acc:14648]
ENSG00000135605	7006	TEC	17.0578	40.7075	1.25486	0.00442492	tec protein tyrosine kinase [Source:HGNC Symbol;Acc:11719]
ENSG00000156232	123720	WHAMM	101.888	243.312	1.25582	6.98816e-14	WAS protein homolog associated with actin
ENSG00000102287	2564	GABRE	290.359	694.157	1.25742	3.80527e-27	gamma-aminobutyric acid (GABA) A receptor
ENSG00000130962	5638	PRRG1	80.1656	192.08	1.26065	4.99852e-11	proline rich Gla (G-carboxyglutamic acid) 1 [Source:HGNC Symbol;Acc:9469]
ENSG00000095752	3589	IL11	18.7568	44.9703	1.26156	0.00202643	interleukin 11 [Source:HGNC Symbol;Acc:5966]
ENSG00000174804	8322	FZD4	31.9811	76.6856	1.26173	4.59337e-05	frizzled family receptor 4 [Source:HGNC Symbol;Acc:4042]
ENSG00000128342	3976	LIF	337.727	810.672	1.26326	3.99261e-29	leukemia inhibitory factor [Source:HGNC Symbol;Acc:6596]
ENSG00000204540	170679	PSORS1C1	11.9327	28.7154	1.2669	0.0160346	psoriasis susceptibility 1 candidate 1 [Source:HGNC Symbol;Acc:17202]
ENSG00000106100	10392	NOD1	61.8294	149.171	1.2706	2.88451e-09	nucleotide-binding oligomerization domain containing 1 [Source:HGNC Symbol;Acc:16390]
ENSG00000178719	2907	GRINA	490.808	1184.81	1.27143	6.90076e-06	glutamate receptor
ENSG00000253276	168455	CCDC71L	33.6851	81.3467	1.27197	1.70134e-05	coiled-coil domain containing 71-like [Source:HGNC Symbol;Acc:26685]
ENSG00000135047	1514	CTSL	4719.27	11412.6	1.27399	9.94819e-56	cathepsin L [Source:HGNC Symbol;Acc:2537]
ENSG00000043143	23338	JADE2	541.046	1308.77	1.27439	1.25208e-36	jade family PHD finger 2 [Source:HGNC Symbol;Acc:22984]
ENSG00000186480	3638	INSIG1	587.202	1423.21	1.27722	2.78392e-37	insulin induced gene 1 [Source:HGNC Symbol;Acc:6083]
ENSG00000268006	100506033	PTOV1-AS1	92.1297	223.788	1.28039	8.4359e-13	PTOV1 antisense RNA 1 [Source:HGNC Symbol;Acc:44174]
ENSG00000125398	6662	SOX9	155.206	377.091	1.28073	3.71013e-19	SRY (sex determining region Y)-box 9 [Source:HGNC Symbol;Acc:11204]
ENSG00000170345	2353	FOS	18.3263	44.5702	1.28217	0.00191692	FBJ murine osteosarcoma viral oncogene homolog [Source:HGNC Symbol;Acc:3796]
ENSG00000185722	51479	ANKFY1	760.698	1854.02	1.28526	2.67501e-32	ankyrin repeat and FYVE domain containing 1 [Source:HGNC Symbol;Acc:20763]
ENSG00000173702	56667	MUC13	204.25	497.941	1.28564	2.44342e-18	mucin 13
ENSG00000154642	54149	C21orf91	40.0886	97.7362	1.2857	7.45323e-07	chromosome 21 open reading frame 91 [Source:HGNC Symbol;Acc:16459]
ENSG00000145623	9180	OSMR	609.735	1487.77	1.2869	1.01178e-33	oncostatin M receptor [Source:HGNC Symbol;Acc:8507]
ENSG00000162777	79961	DENND2D	25.1587	61.4281	1.28784	0.000116602	DENN/MADD domain containing 2D [Source:HGNC Symbol;Acc:26192]
ENSG00000196083	3556	IL1RAP	26.4321	64.557	1.28828	9.37758e-05	interleukin 1 receptor accessory protein [Source:HGNC Symbol;Acc:5995]
ENSG00000127528	10365	KLF2	10.237	25.0518	1.29112	0.0125873	Kruppel-like factor 2 [Source:HGNC Symbol;Acc:6347]
ENSG00000270012		LL0XNC01-7P3.1	15.7745	38.6405	1.29252	0.00257681
ENSG00000130489	9997	SCO2	29.8483	73.2192	1.29457	2.40943e-05	SCO2 cytochrome c oxidase assembly protein [Source:HGNC Symbol;Acc:10604]
ENSG00000169169	126129	CPT1C	13.221	32.4454	1.29518	0.0141364	carnitine palmitoyltransferase 1C [Source:HGNC Symbol;Acc:18540]
ENSG00000163635	6314	ATXN7	123.657	304.143	1.2984	4.3973e-17	ataxin 7 [Source:HGNC Symbol;Acc:10560]
ENSG00000140022	85439	STON2	24.7232	60.8289	1.29889	0.000155034	stonin 2 [Source:HGNC Symbol;Acc:30652]
ENSG00000248323	100505994	LUCAT1	29.8367	73.4221	1.29913	9.2143e-05	lung cancer associated transcript 1 (non-protein coding) [Source:HGNC Symbol;Acc:48498]
ENSG00000212916	54627	MAP10	11.0815	27.3159	1.30158	0.0214751	microtubule-associated protein 10 [Source:HGNC Symbol;Acc:29265]
ENSG00000116962	4811	NID1	27.7121	68.3553	1.30253	4.09202e-05	nidogen 1 [Source:HGNC Symbol;Acc:7821]
ENSG00000064393	28996	HIPK2	548.327	1354.31	1.30445	1.04099e-05	homeodomain interacting protein kinase 2 [Source:HGNC Symbol;Acc:14402]
ENSG00000145703	10788	IQGAP2	98.5117	243.845	1.3076	5.74957e-13	IQ motif containing GTPase activating protein 2 [Source:HGNC Symbol;Acc:6111]
ENSG00000227619		RP11-492E3.2	14.9299	36.9756	1.30837	0.00668737
ENSG00000153790	136895	C7orf31	17.4834	43.3073	1.30862	0.00255536	chromosome 7 open reading frame 31 [Source:HGNC Symbol;Acc:21722]
ENSG00000259523		RP11-680F8.3	9.38584	23.2522	1.30881	0.0487294
ENSG00000273373		RP5-1074L1.4	13.226	32.8474	1.31241	0.0158955
ENSG00000131094	10882	C1QL1	41.7859	103.795	1.31265	0.00966691	complement component 1
ENSG00000130433	59285	CACNG6	132.184	328.389	1.31286	1.12473e-17	calcium channel
ENSG00000213250		RBMS2P1	18.7634	46.7035	1.31561	0.00101404	RNA binding motif
ENSG00000171132	5581	PRKCE	64.3928	160.298	1.31579	3.24597e-10	protein kinase C
ENSG00000157557	2114	ETS2	400.467	997.093	1.31605	1.78044e-34	v-ets avian erythroblastosis virus E26 oncogene homolog 2 [Source:HGNC Symbol;Acc:3489]
ENSG00000164181	79993	ELOVL7	151.782	378.092	1.31674	8.72077e-21	ELOVL fatty acid elongase 7 [Source:HGNC Symbol;Acc:26292]
ENSG00000197385	344787	ZNF860	22.6002	56.2987	1.31676	7.71659e-05	zinc finger protein 860 [Source:HGNC Symbol;Acc:34513]
ENSG00000205730	162073	ITPRIPL2	272.912	679.978	1.31705	8.981e-21	inositol 1
ENSG00000256967		RP11-273B20.1	20.469	51.0346	1.31803	0.000203363
ENSG00000126353	1236	CCR7	9.80151	24.4507	1.3188	0.0254557	chemokine (C-C motif) receptor 7 [Source:HGNC Symbol;Acc:1608]
ENSG00000162738	57216	VANGL2	38.7986	96.8033	1.31905	3.43415e-08	VANGL planar cell polarity protein 2 [Source:HGNC Symbol;Acc:15511]
ENSG00000179627	100128927	ZBTB42	52.4386	130.845	1.31916	1.95583e-08	zinc finger and BTB domain containing 42 [Source:HGNC Symbol;Acc:32550]
ENSG00000124406	10396	ATP8A1	14.0672	35.1115	1.31961	0.0109792	ATPase
ENSG00000075420	64778	FNDC3B	491.191	1230.3	1.32465	1.09009e-09	fibronectin type III domain containing 3B [Source:HGNC Symbol;Acc:24670]
ENSG00000044574	3309	HSPA5	2762.37	6925.25	1.32596	2.8384e-57	heat shock 70kDa protein 5 (glucose-regulated protein
ENSG00000163638	56999	ADAMTS9	35.3841	89.0095	1.33086	0.000155697	ADAM metallopeptidase with thrombospondin type 1 motif
ENSG00000135318	4907	NT5E	305.338	768.172	1.33102	4.39027e-31	5'-nucleotidase
ENSG00000160888	9592	IER2	141.124	355.308	1.33211	3.55844e-20	immediate early response 2 [Source:HGNC Symbol;Acc:28871]
ENSG00000185753	159013	CXorf38	73.3349	185.077	1.33555	6.04346e-12	chromosome X open reading frame 38 [Source:HGNC Symbol;Acc:28589]
ENSG00000196296	487	ATP2A1	10.2287	25.9165	1.34124	0.0254473	ATPase
ENSG00000112139	266727	MDGA1	73.3316	186.084	1.34345	9.32712e-13	MAM domain containing glycosylphosphatidylinositol anchor 1 [Source:HGNC Symbol;Acc:19267]
ENSG00000171617	8507	ENC1	239.626	608.41	1.34426	4.23023e-28	ectodermal-neural cortex 1 (with BTB domain) [Source:HGNC Symbol;Acc:3345]
ENSG00000164406	116842	LEAP2	18.3379	46.6371	1.34665	0.00839834	liver expressed antimicrobial peptide 2 [Source:HGNC Symbol;Acc:29571]
ENSG00000168000	26580	BSCL2	9.81142	24.9835	1.34844	0.0388372	Berardinelli-Seip congenital lipodystrophy 2 (seipin) [Source:HGNC Symbol;Acc:15832]
ENSG00000198604	11177	BAZ1A	467.327	1190.51	1.34907	4.47614e-22	bromodomain adjacent to zinc finger domain
ENSG00000204305	177	AGER	10.6609	27.1813	1.35028	0.0150948	advanced glycosylation end product-specific receptor [Source:HGNC Symbol;Acc:320]
ENSG00000173391	4973	OLR1	20.8814	53.3652	1.35368	5.59564e-06	oxidized low density lipoprotein (lectin-like) receptor 1 [Source:HGNC Symbol;Acc:8133]
ENSG00000179532	144132	DNHD1	93.385	238.717	1.35404	2.31811e-15	dynein heavy chain domain 1 [Source:HGNC Symbol;Acc:26532]
ENSG00000104856	5971	RELB	84.4412	216.654	1.35937	5.78646e-16	v-rel avian reticuloendotheliosis viral oncogene homolog B [Source:HGNC Symbol;Acc:9956]
ENSG00000158458	9542	NRG2	18.3312	47.0372	1.3595	0.000454122	neuregulin 2 [Source:HGNC Symbol;Acc:7998]
ENSG00000172572	5139	PDE3A	254.138	653.056	1.36159	5.97104e-08	phosphodiesterase 3A
ENSG00000005810	23077	MYCBP2	318.942	820.303	1.36286	0.0002155	MYC binding protein 2
ENSG00000139618	675	BRCA2	137.276	353.311	1.36386	7.65722e-11	breast cancer 2
ENSG00000105327	27113	BBC3	57.5654	148.17	1.36398	1.33835e-11	BCL2 binding component 3 [Source:HGNC Symbol;Acc:17868]
ENSG00000125285	11166	SOX21	14.0705	36.2417	1.36498	0.00683873	SRY (sex determining region Y)-box 21 [Source:HGNC Symbol;Acc:11197]
ENSG00000169554	9839	ZEB2	45.1955	116.462	1.36561	3.95792e-06	zinc finger E-box binding homeobox 2 [Source:HGNC Symbol;Acc:14881]
ENSG00000111266	80824	DUSP16	191.463	493.951	1.3673	2.86011e-16	dual specificity phosphatase 16 [Source:HGNC Symbol;Acc:17909]
ENSG00000184588	5142	PDE4B	306.589	791.568	1.36841	5.81288e-35	phosphodiesterase 4B
ENSG00000164171	3673	ITGA2	349.216	902.038	1.36907	1.2608e-06	integrin
ENSG00000149428	10525	HYOU1	420.032	1085.77	1.37014	6.40276e-38	hypoxia up-regulated 1 [Source:HGNC Symbol;Acc:16931]
ENSG00000064763	55711	FAR2	18.7502	48.5031	1.37117	0.000971724	fatty acyl CoA reductase 2 [Source:HGNC Symbol;Acc:25531]
ENSG00000130202	5819	PVRL2	368.433	954.239	1.37295	5.26776e-26	poliovirus receptor-related 2 (herpesvirus entry mediator B) [Source:HGNC Symbol;Acc:9707]
ENSG00000173334	10221	TRIB1	158.184	410.132	1.37449	5.7352e-23	tribbles pseudokinase 1 [Source:HGNC Symbol;Acc:16891]
ENSG00000120526	84955	NUDCD1	308.321	799.889	1.37537	2.15326e-33	NudC domain containing 1 [Source:HGNC Symbol;Acc:24306]
ENSG00000110057	81622	UNC93B1	242.612	629.579	1.37574	2.23419e-18	unc-93 homolog B1 (C. elegans) [Source:HGNC Symbol;Acc:13481]
ENSG00000135111	6926	TBX3	132.626	344.312	1.37635	5.33188e-19	T-box 3 [Source:HGNC Symbol;Acc:11602]
ENSG00000151338	145282	MIPOL1	34.9602	90.8736	1.37815	2.86007e-06	mirror-image polydactyly 1 [Source:HGNC Symbol;Acc:21460]
ENSG00000120539	84930	MASTL	305.688	794.756	1.37845	7.94856e-34	microtubule associated serine/threonine kinase-like [Source:HGNC Symbol;Acc:19042]
ENSG00000136643	26750	RPS6KC1	162.462	422.666	1.37941	9.08214e-25	ribosomal protein S6 kinase
ENSG00000143127	8515	ITGA10	10.6692	27.7824	1.38072	0.0178186	integrin
ENSG00000116863	54936	ADPRHL2	119.85	312.39	1.38212	3.21521e-13	ADP-ribosylhydrolase like 2 [Source:HGNC Symbol;Acc:21304]
ENSG00000110917	9761	MLEC	1260.84	3290.24	1.38381	9.88647e-55	malectin [Source:HGNC Symbol;Acc:28973]
ENSG00000176809	374819	LRRC37A3	20.8963	54.5636	1.38469	0.00032182	leucine rich repeat containing 37
ENSG00000180628	84333	PCGF5	485.634	1268.33	1.38499	2.35144e-21	polycomb group ring finger 5 [Source:HGNC Symbol;Acc:28264]
ENSG00000170684	162979	ZNF296	11.9377	31.1805	1.38513	0.00756752	zinc finger protein 296 [Source:HGNC Symbol;Acc:15981]
ENSG00000104689	8797	TNFRSF10A	144.096	376.429	1.38534	1.75863e-22	tumor necrosis factor receptor superfamily
ENSG00000165030	4783	NFIL3	54.1409	141.846	1.38953	2.20575e-11	nuclear factor
ENSG00000272686		RP11-390E23.6	22.6019	59.2266	1.3898	8.43905e-05
ENSG00000136816	27348	TOR1B	175.291	459.429	1.39009	1.05522e-18	torsin family 1
ENSG00000127311	92797	HELB	34.9618	91.8122	1.39291	0.00249116	helicase (DNA) B [Source:HGNC Symbol;Acc:17196]
ENSG00000272769		RP11-725P16.2	14.92	39.2416	1.39514	0.00312129
ENSG00000122068	84248	FYTTD1	237.922	626.874	1.39769	7.48928e-15	forty-two-three domain containing 1 [Source:HGNC Symbol;Acc:25407]
ENSG00000168679	9122	SLC16A4	258.409	681.427	1.3989	1.36733e-31	solute carrier family 16
ENSG00000125818	9491	PSMF1	752.173	1986.44	1.40105	2.49425e-49	proteasome (prosome
ENSG00000241388		HNF1A-AS1	13.6482	36.0445	1.40107	0.00325227	HNF1A antisense RNA 1 [Source:HGNC Symbol;Acc:26785]
ENSG00000108375	54894	RNF43	335.167	885.37	1.4014	6.20639e-35	ring finger protein 43 [Source:HGNC Symbol;Acc:18505]
ENSG00000173991	8557	TCAP	9.80977	25.9165	1.40158	0.025657	titin-cap [Source:HGNC Symbol;Acc:11610]
ENSG00000198270	89894	TMEM116	42.6685	112.927	1.40415	2.60075e-08	transmembrane protein 116 [Source:HGNC Symbol;Acc:25084]
ENSG00000064012	841	CASP8	371.343	982.829	1.40419	5.33282e-39	caspase 8
ENSG00000102921	9683	N4BP1	186.372	494.681	1.40831	7.32369e-27	NEDD4 binding protein 1 [Source:HGNC Symbol;Acc:29850]
ENSG00000177738	648987	CTD-2201E18.3	44.3427	117.86	1.4103	9.40678e-09
ENSG00000147003	57393	TMEM27	27.7138	73.7502	1.41204	8.02643e-06	transmembrane protein 27 [Source:HGNC Symbol;Acc:29437]
ENSG00000123992	23549	DNPEP	259.259	691.949	1.41627	1.9926e-32	aspartyl aminopeptidase [Source:HGNC Symbol;Acc:2981]
ENSG00000041880	10039	PARP3	72.9275	195.139	1.41997	1.34471e-13	poly (ADP-ribose) polymerase family
ENSG00000204406	55777	MBD5	31.9894	86.0798	1.42808	8.96851e-07	methyl-CpG binding domain protein 5 [Source:HGNC Symbol;Acc:20444]
ENSG00000075234	55020	TTC38	92.5355	249.306	1.42984	4.47552e-16	tetratricopeptide repeat domain 38 [Source:HGNC Symbol;Acc:26082]
ENSG00000135655	9958	USP15	282.715	762.711	1.43179	7.91801e-35	ubiquitin specific peptidase 15 [Source:HGNC Symbol;Acc:12613]
ENSG00000159200	1827	RCAN1	83.1496	224.859	1.43524	3.30014e-16	regulator of calcineurin 1 [Source:HGNC Symbol;Acc:3040]
ENSG00000153147	8467	SMARCA5	600.763	1627.96	1.4382	3.56005e-49	SWI/SNF related
ENSG00000089250	4842	NOS1	20.9045	56.6969	1.43945	0.00333243	nitric oxide synthase 1 (neuronal) [Source:HGNC Symbol;Acc:7872]
ENSG00000260563		RP13-516M14.1	14.9266	40.5065	1.44027	0.000714072
ENSG00000106829	7091	TLE4	76.7312	208.335	1.44102	1.08247e-15	transducin-like enhancer of split 4 (E(sp1) homolog
ENSG00000267194		RP1-193H18.2	24.7397	67.2251	1.44217	3.60994e-05
ENSG00000172602	27289	RND1	231.179	629.789	1.44586	2.34052e-34	Rho family GTPase 1 [Source:HGNC Symbol;Acc:18314]
ENSG00000162946	27185	DISC1	9.80481	26.7167	1.44618	0.0182088	disrupted in schizophrenia 1 [Source:HGNC Symbol;Acc:2888]
ENSG00000117242	100861548	PINK1-AS	14.9134	40.6411	1.44633	0.00103689	PINK1 antisense RNA [Source:HGNC Symbol;Acc:38872]
ENSG00000143384	4170	MCL1	1163.19	3170.65	1.44669	1.49933e-61	myeloid cell leukemia sequence 1 (BCL2-related) [Source:HGNC Symbol;Acc:6943]
ENSG00000101384	182	JAG1	305.307	833.133	1.44829	5.62547e-39	jagged 1 [Source:HGNC Symbol;Acc:6188]
ENSG00000056558	7185	TRAF1	34.5412	94.5391	1.45259	7.97881e-10	TNF receptor-associated factor 1 [Source:HGNC Symbol;Acc:12031]
ENSG00000152049	23704	KCNE4	9.79821	26.8494	1.4543	0.0403185	potassium voltage-gated channel
ENSG00000146856	340351	AGBL3	13.6433	37.4421	1.45647	0.00333243	ATP/GTP binding protein-like 3 [Source:HGNC Symbol;Acc:27981]
ENSG00000128228	23753	SDF2L1	63.5416	174.955	1.46121	8.12589e-13	stromal cell-derived factor 2-like 1 [Source:HGNC Symbol;Acc:10676]
ENSG00000107864	22849	CPEB3	8.95696	24.718	1.46448	0.0115734	cytoplasmic polyadenylation element binding protein 3 [Source:HGNC Symbol;Acc:21746]
ENSG00000007952	27035	NOX1	23.4514	64.7543	1.4653	7.24218e-05	NADPH oxidase 1 [Source:HGNC Symbol;Acc:7889]
ENSG00000261136		RP11-37C7.3	7.24969	20.0532	1.46784	0.0380181
ENSG00000205885	283314	C1RL-AS1	107.025	296.22	1.46872	0.0114471	C1RL antisense RNA 1 [Source:HGNC Symbol;Acc:27461]
ENSG00000172748	169270	ZNF596	9.80812	27.1832	1.47067	0.0105728	zinc finger protein 596 [Source:HGNC Symbol;Acc:27268]
ENSG00000113369	57561	ARRDC3	162.888	452.511	1.47407	1.59991e-26	arrestin domain containing 3 [Source:HGNC Symbol;Acc:29263]
ENSG00000133943	80017	C14orf159	101.481	282.085	1.47492	3.65595e-19	chromosome 14 open reading frame 159 [Source:HGNC Symbol;Acc:20498]
ENSG00000139180	4704	NDUFA9	79.7367	221.857	1.47632	1.20512e-15	NADH dehydrogenase (ubiquinone) 1 alpha subcomplex
ENSG00000227568		SNX18P26	7.67692	21.4526	1.48255	0.0307142	sorting nexin 18 pseudogene 26 [Source:HGNC Symbol;Acc:39634]
ENSG00000123104	3709	ITPR2	88.6871	247.984	1.48345	0.000479094	inositol 1
ENSG00000185015	377677	CA13	12.3616	34.5768	1.48394	0.00909534	carbonic anhydrase XIII [Source:HGNC Symbol;Acc:14914]
ENSG00000125266	1948	EFNB2	5.54738	15.523	1.48452	0.0489018	ephrin-B2 [Source:HGNC Symbol;Acc:3227]
ENSG00000227896		RP11-77P6.2	10.6642	29.8475	1.48483	0.00394592
ENSG00000069493	29121	CLEC2D	14.925	41.7732	1.48485	0.000773066	C-type lectin domain family 2
ENSG00000229729		RP11-159G9.5	11.5137	32.2481	1.48586	0.00535889	Uncharacterized protein [Source:UniProtKB/TrEMBL;Acc:C9JYP6]
ENSG00000259976		RP11-553L6.5	23.4448	65.7574	1.48789	1.58635e-05
ENSG00000162366	10158	PDZK1IP1	14.9266	42.0387	1.49383	5.45762e-05	PDZK1 interacting protein 1 [Source:HGNC Symbol;Acc:16887]
ENSG00000185339	6948	TCN2	72.5019	204.205	1.49393	1.92714e-11	transcobalamin II [Source:HGNC Symbol;Acc:11653]
ENSG00000223414	90632	LINC00473	78.4616	221.12	1.49477	4.38329e-17	long intergenic non-protein coding RNA 473 [Source:HGNC Symbol;Acc:21160]
ENSG00000171714	203859	ANO5	118.141	333.127	1.49556	1.07052e-07	anoctamin 5 [Source:HGNC Symbol;Acc:27337]
ENSG00000152749	160897	GPR180	129.645	365.692	1.49606	2.20157e-23	G protein-coupled receptor 180 [Source:HGNC Symbol;Acc:28899]
ENSG00000177842	253639	ZNF620	21.7408	61.4945	1.50005	0.00355427	zinc finger protein 620 [Source:HGNC Symbol;Acc:28742]
ENSG00000181444	168544	ZNF467	23.4547	66.3566	1.50036	1.19418e-05	zinc finger protein 467 [Source:HGNC Symbol;Acc:23154]
ENSG00000261794	728498	GOLGA8H	7.24969	20.5215	1.50115	0.0481861	golgin A8 family
ENSG00000076067	5939	RBMS2	216.603	615.013	1.50556	9.28646e-18	RNA binding motif
ENSG00000188322	388228	SBK1	7.67527	21.8527	1.50952	0.0299311	SH3 domain binding kinase 1 [Source:HGNC Symbol;Acc:17699]
ENSG00000204176	83849	SYT15	41.7711	119.119	1.51182	1.2626e-05	synaptotagmin XV [Source:HGNC Symbol;Acc:17167]
ENSG00000176771	344148	NCKAP5	18.7568	53.5661	1.51391	6.97565e-05	NCK-associated protein 5 [Source:HGNC Symbol;Acc:29847]
ENSG00000119737	10936	GPR75	11.9393	34.1122	1.51457	0.00159399	G protein-coupled receptor 75 [Source:HGNC Symbol;Acc:4526]
ENSG00000107796	59	ACTA2	20.0418	57.3625	1.5171	6.77621e-05	actin
ENSG00000242732	340526	RGAG4	32.4034	92.8078	1.5181	7.08447e-08	retrotransposon gag domain containing 4 [Source:HGNC Symbol;Acc:29430]
ENSG00000169783	84894	LINGO1	8.95531	25.7819	1.52554	0.0141025	leucine rich repeat and Ig domain containing 1 [Source:HGNC Symbol;Acc:21205]
ENSG00000242539		AC007620.3	15.7695	45.4368	1.52672	0.000270779
ENSG00000237149		ZNF503-AS2	6.82577	19.7194	1.53056	0.0322843	ZNF503 antisense RNA 2 [Source:HGNC Symbol;Acc:23525]
ENSG00000264222		RP11-757O6.1	6.82246	19.7877	1.53624	0.0341981
ENSG00000164430	115004	MB21D1	74.1844	215.658	1.53956	3.25827e-17	Mab-21 domain containing 1 [Source:HGNC Symbol;Acc:21367]
ENSG00000186481		ANKRD20A5P	29.8549	87.0127	1.54326	2.78038e-08	ankyrin repeat domain 20 family
ENSG00000231925	6892	TAPBP	360.746	1052.2	1.54435	1.89526e-48	TAP binding protein (tapasin) [Source:HGNC Symbol;Acc:11566]
ENSG00000182752	5069	PAPPA	459.256	1341.18	1.54613	0.000273799	pregnancy-associated plasma protein A
ENSG00000164136	3600	IL15	31.5622	92.2048	1.54665	9.44372e-09	interleukin 15 [Source:HGNC Symbol;Acc:5977]
ENSG00000165757	57608	KIAA1462	52.4419	153.235	1.54695	1.98496e-12	KIAA1462 [Source:HGNC Symbol;Acc:29283]
ENSG00000153064	55024	BANK1	23.0192	67.2895	1.54754	8.26467e-06	B-cell scaffold protein with ankyrin repeats 1 [Source:HGNC Symbol;Acc:18233]
ENSG00000188185	349114	LINC00265	11.0882	32.4454	1.54899	0.00226029	long intergenic non-protein coding RNA 265 [Source:HGNC Symbol;Acc:28019]
ENSG00000144843	141	ADPRH	28.1278	82.3442	1.54967	2.59701e-07	ADP-ribosylarginine hydrolase [Source:HGNC Symbol;Acc:269]
ENSG00000273129		RP5-973M2.2	9.37924	27.515	1.55268	0.00233569
ENSG00000221995	9220	TIAF1	13.2111	38.9079	1.55831	0.000704184	TGFB1-induced anti-apoptotic factor 1 [Source:HGNC Symbol;Acc:11803]
ENSG00000272145	100130557	NFYC-AS1	5.97131	17.588	1.55847	0.0385999	NFYC antisense RNA 1 [Source:HGNC Symbol;Acc:49451]
ENSG00000042980	10863	ADAM28	9.38419	27.7843	1.56596	0.0184271	ADAM metallopeptidase domain 28 [Source:HGNC Symbol;Acc:206]
ENSG00000096696	1832	DSP	1130.79	3350.5	1.56705	2.2914e-16	desmoplakin [Source:HGNC Symbol;Acc:3052]
ENSG00000267010		RP11-108P20.1	8.52973	25.3154	1.56944	0.010767
ENSG00000146859	55281	TMEM140	106.583	316.931	1.57219	3.25066e-25	transmembrane protein 140 [Source:HGNC Symbol;Acc:21870]
ENSG00000006747	85477	SCIN	11.0898	32.9782	1.57228	0.00211963	scinderin [Source:HGNC Symbol;Acc:21695]
ENSG00000095794	1390	CREM	149.659	445.977	1.57529	1.41434e-29	cAMP responsive element modulator [Source:HGNC Symbol;Acc:2352]
ENSG00000197019	29950	SERTAD1	109.15	325.449	1.57613	1.40477e-24	SERTA domain containing 1 [Source:HGNC Symbol;Acc:17932]
ENSG00000100226	9567	GTPBP1	118.969	354.84	1.57658	2.7595e-27	GTP binding protein 1 [Source:HGNC Symbol;Acc:4669]
ENSG00000073756	5743	PTGS2	437.091	1304.52	1.57751	2.35938e-22	prostaglandin-endoperoxide synthase 2 (prostaglandin G/H synthase and cyclooxygenase) [Source:HGNC Symbol;Acc:9605]
ENSG00000174032	253512	SLC25A30	97.2432	290.55	1.57912	1.86838e-22	solute carrier family 25
ENSG00000169851	5099	PCDH7	7.24309	21.6536	1.57993	0.00965618	protocadherin 7 [Source:HGNC Symbol;Acc:8659]
ENSG00000136826	9314	KLF4	72.9126	218.326	1.58225	1.70681e-20	Kruppel-like factor 4 (gut) [Source:HGNC Symbol;Acc:6348]
ENSG00000123685	55509	BATF3	40.9331	122.585	1.58244	4.78143e-11	basic leucine zipper transcription factor
ENSG00000103449	6299	SALL1	9.80316	29.381	1.58356	0.00100197	spalt-like transcription factor 1 [Source:HGNC Symbol;Acc:10524]
ENSG00000170175	1140	CHRNB1	26.0115	78.0187	1.58467	1.79392e-07	cholinergic receptor
ENSG00000158373	3017	HIST1H2BD	28.5749	85.8105	1.58641	1.33329e-08	histone cluster 1
ENSG00000245149	101927612	RNF139-AS1	11.5121	34.5787	1.58673	0.00108306	RNF139 antisense RNA 1 (head to head) [Source:HGNC Symbol;Acc:48940]
ENSG00000126947	51309	ARMCX1	9.80151	29.4474	1.58706	0.00405466	armadillo repeat containing
ENSG00000158406	8294	HIST1H4H	8.9487	26.9158	1.5887	0.00643243	histone cluster 1
ENSG00000051108	9709	HERPUD1	306.607	923.193	1.59024	3.91422e-42	homocysteine-inducible
ENSG00000213901	151295	SLC23A3	7.25465	21.8509	1.59071	0.0190072	solute carrier family 23
ENSG00000135423	27165	GLS2	12.7938	38.6424	1.59474	0.000620839	glutaminase 2 (liver
ENSG00000164749	3174	HNF4G	52.0262	157.236	1.59562	2.04788e-13	hepatocyte nuclear factor 4
ENSG00000188452	375298	CERKL	8.10581	24.517	1.59676	0.0224375	ceramide kinase-like [Source:HGNC Symbol;Acc:21699]
ENSG00000137200	23070	CMTR1	298.446	907.945	1.60513	4.61133e-47	cap methyltransferase 1 [Source:HGNC Symbol;Acc:21077]
ENSG00000141527	79092	CARD14	5.97131	18.1872	1.60681	0.0413894	caspase recruitment domain family
ENSG00000114541	23150	FRMD4B	29.4128	89.806	1.61037	3.49774e-08	FERM domain containing 4B [Source:HGNC Symbol;Acc:24886]
ENSG00000138166	1847	DUSP5	267.335	816.34	1.61052	1.46061e-21	dual specificity phosphatase 5 [Source:HGNC Symbol;Acc:3071]
ENSG00000179331	54734	RAB39A	8.10085	24.7844	1.61329	0.0165061	RAB39A
ENSG00000163512	64343	AZI2	120.683	369.229	1.61329	1.99654e-27	5-azacytidine induced 2 [Source:HGNC Symbol;Acc:24002]
ENSG00000142961	148932	MOB3C	66.524	203.534	1.61332	1.01469e-18	MOB kinase activator 3C [Source:HGNC Symbol;Acc:29800]
ENSG00000137767	58472	SQRDL	156.489	484.085	1.62919	4.23516e-35	sulfide quinone reductase-like (yeast) [Source:HGNC Symbol;Acc:20390]
ENSG00000162290	55802	DCP1A	171.835	532.33	1.6313	8.64273e-17	decapping mRNA 1A [Source:HGNC Symbol;Acc:18714]
ENSG00000130066	6303	SAT1	1734.4	5379.17	1.63295	8.70791e-83	spermidine/spermine N1-acetyltransferase 1 [Source:HGNC Symbol;Acc:10540]
ENSG00000139537	85478	CCDC65	14.0656	43.77	1.63778	0.000135658	coiled-coil domain containing 65 [Source:HGNC Symbol;Acc:29937]
ENSG00000175197	1649	DDIT3	52.884	165.36	1.6447	2.65143e-14	DNA-damage-inducible transcript 3 [Source:HGNC Symbol;Acc:2726]
ENSG00000105939	56829	ZC3HAV1	876.281	2743.99	1.64681	2.29603e-76	zinc finger CCCH-type
ENSG00000204248	1302	COL11A2	7.67362	24.0505	1.64809	0.00643243	collagen
ENSG00000271614	338758	LINC00936	8.10581	25.45	1.65064	0.00847671	long intergenic non-protein coding RNA 936 [Source:HGNC Symbol;Acc:27883]
ENSG00000196776	961	CD47	250.303	786.435	1.65165	1.74673e-47	CD47 molecule [Source:HGNC Symbol;Acc:1682]
ENSG00000145246	57205	ATP10D	51.5924	162.369	1.65405	4.0789e-10	ATPase
ENSG00000069399	602	BCL3	115.998	365.965	1.6576	3.97089e-24	B-cell CLL/lymphoma 3 [Source:HGNC Symbol;Acc:998]
ENSG00000253785		CTC-308K20.3	29.4227	92.9443	1.65944	1.76877e-08
ENSG00000101846	412	STS	84.847	268.965	1.66448	3.07781e-24	steroid sulfatase (microsomal)
ENSG00000226328	100506714	CTA-217C2.1	9.80647	31.1123	1.66568	0.00179437
ENSG00000082074	2533	FYB	124.518	395.686	1.668	2.06514e-17	FYN binding protein [Source:HGNC Symbol;Acc:4036]
ENSG00000128590	4189	DNAJB9	125.381	398.746	1.66915	2.88791e-32	DnaJ (Hsp40) homolog
ENSG00000165806	840	CASP7	245.591	781.691	1.67034	5.15084e-40	caspase 7
ENSG00000161921	58191	CXCL16	135.603	432.248	1.67247	6.59954e-18	chemokine (C-X-C motif) ligand 16 [Source:HGNC Symbol;Acc:16642]
ENSG00000127666	148022	TICAM1	48.6101	154.966	1.67263	3.47501e-07	toll-like receptor adaptor molecule 1 [Source:HGNC Symbol;Acc:18348]
ENSG00000272821		CTA-384D8.36	6.39523	20.4533	1.67726	0.00992214
ENSG00000151611	166785	MMAA	16.6256	53.2988	1.68069	9.59138e-06	methylmalonic aciduria (cobalamin deficiency) cblA type [Source:HGNC Symbol;Acc:18871]
ENSG00000139899	643866	CBLN3	14.9283	47.9001	1.68198	8.00029e-06	cerebellin 3 precursor [Source:HGNC Symbol;Acc:20146]
ENSG00000124743	401265	KLHL31	6.82081	21.9855	1.68854	0.00712101	kelch-like family member 31 [Source:HGNC Symbol;Acc:21353]
ENSG00000086730	7462	LAT2	7.24804	23.3849	1.68992	0.00524614	linker for activation of T cells family
ENSG00000138760	950	SCARB2	606.385	1966.28	1.69717	2.48142e-71	scavenger receptor class B
ENSG00000138798	1950	EGF	5.11354	16.5887	1.6978	0.037564	epidermal growth factor [Source:HGNC Symbol;Acc:3229]
ENSG00000140092	10516	FBLN5	18.7552	60.9616	1.70061	3.84441e-07	fibulin 5 [Source:HGNC Symbol;Acc:3602]
ENSG00000145016	9711	KIAA0226	76.3205	248.64	1.70392	9.69753e-23	KIAA0226 [Source:HGNC Symbol;Acc:28991]
ENSG00000105402	8775	NAPA	451.927	1472.35	1.70395	3.49884e-16	N-ethylmaleimide-sensitive factor attachment protein
ENSG00000106069	1124	CHN2	17.4817	56.968	1.7043	0.00305493	chimerin 2 [Source:HGNC Symbol;Acc:1944]
ENSG00000139083	2120	ETV6	119.847	391.942	1.70945	9.97589e-29	ets variant 6 [Source:HGNC Symbol;Acc:3495]
ENSG00000196628	6925	TCF4	74.1877	242.65	1.70963	9.01529e-09	transcription factor 4 [Source:HGNC Symbol;Acc:11634]
ENSG00000235919	645676	ASH1L-AS1	4.69457	15.3902	1.71295	0.0201124	ASH1L antisense RNA 1 [Source:HGNC Symbol;Acc:44146]
ENSG00000184164	79174	CRELD2	81.4721	267.097	1.71299	2.78806e-23	cysteine-rich with EGF-like domains 2 [Source:HGNC Symbol;Acc:28150]
ENSG00000105737	2901	GRIK5	4.26074	13.9908	1.7153	0.039904	glutamate receptor
ENSG00000261716		RP11-196G18.22	57.9976	190.747	1.7176	9.72902e-20
ENSG00000050165	27122	DKK3	149.664	496.682	1.7306	1.75497e-36	dickkopf WNT signaling pathway inhibitor 3 [Source:HGNC Symbol;Acc:2893]
ENSG00000168916	57507	ZNF608	31.5589	105.065	1.73517	5.84461e-10	zinc finger protein 608 [Source:HGNC Symbol;Acc:29238]
ENSG00000145050	7873	MANF	184.642	615.203	1.73633	5.41541e-42	mesencephalic astrocyte-derived neurotrophic factor [Source:HGNC Symbol;Acc:15461]
ENSG00000185482	246329	STAC3	5.54738	18.5229	1.73943	0.0260262	SH3 and cysteine rich domain 3 [Source:HGNC Symbol;Acc:28423]
ENSG00000197927	29798	C2orf27A	6.81586	22.8521	1.74536	0.0383667	chromosome 2 open reading frame 27A [Source:HGNC Symbol;Acc:25077]
ENSG00000091262	368	ABCC6	8.10415	27.2496	1.7495	0.00297924	ATP-binding cassette
ENSG00000272760		RP11-5C23.1	5.54408	18.6537	1.75044	0.0225461
ENSG00000143320	1382	CRABP2	4.68962	15.7885	1.75133	0.0358867	cellular retinoic acid binding protein 2 [Source:HGNC Symbol;Acc:2339]
ENSG00000106366	5054	SERPINE1	1429.71	4818.83	1.75297	8.73008e-93	serpin peptidase inhibitor
ENSG00000265787	284233	CYP4F35P	12.3583	41.7049	1.75474	6.87763e-05	cytochrome P450
ENSG00000100219	7494	XBP1	348.421	1175.88	1.75484	1.08465e-30	X-box binding protein 1 [Source:HGNC Symbol;Acc:12801]
ENSG00000244242	402778	IFITM10	13.6515	46.1024	1.75578	3.10275e-05	interferon induced transmembrane protein 10 [Source:HGNC Symbol;Acc:40022]
ENSG00000163449	92691	TMEM169	10.237	34.5768	1.75601	0.00103877	transmembrane protein 169 [Source:HGNC Symbol;Acc:25130]
ENSG00000260336		RP11-395B7.7	143.235	487.081	1.76577	7.52569e-39
ENSG00000125844	6238	RRBP1	1188.85	4053.24	1.76951	6.60895e-91	ribosome binding protein 1 [Source:HGNC Symbol;Acc:10448]
ENSG00000013374	51667	NUB1	430.213	1468.19	1.77092	1.30784e-69	negative regulator of ubiquitin-like proteins 1 [Source:HGNC Symbol;Acc:17623]
ENSG00000236824	618	BCYRN1	10.6543	36.3782	1.77164	0.000143566	brain cytoplasmic RNA 1 [Source:HGNC Symbol;Acc:1022]
ENSG00000169242	1942	EFNA1	97.6573	333.852	1.77341	7.60624e-16	ephrin-A1 [Source:HGNC Symbol;Acc:3221]
ENSG00000120658	55068	ENOX1	5.54243	18.9875	1.77646	0.024131	ecto-NOX disulfide-thiol exchanger 1 [Source:HGNC Symbol;Acc:25474]
ENSG00000224934		RP11-441O15.3	9.80647	33.6457	1.77862	0.000452752
ENSG00000178075	54762	GRAMD1C	4.69457	16.1241	1.78015	0.0288518	GRAM domain containing 1C [Source:HGNC Symbol;Acc:25252]
ENSG00000273055		CTB-13F3.1	6.81751	23.4513	1.78235	0.00684948
ENSG00000233122	119437	CTAGE7P	9.37428	32.3126	1.78532	0.000460844	CTAGE family
ENSG00000130518	80726	KIAA1683	11.0898	38.2442	1.78601	0.00726985	KIAA1683 [Source:HGNC Symbol;Acc:29350]
ENSG00000114450	59345	GNB4	89.9506	310.673	1.78819	1.17274e-15	guanine nucleotide binding protein (G protein)
ENSG00000180611	151963	MB21D2	37.1029	128.382	1.79084	3.35244e-14	Mab-21 domain containing 2 [Source:HGNC Symbol;Acc:30438]
ENSG00000008086	6792	CDKL5	44.3444	153.845	1.79466	0.0096678	cyclin-dependent kinase-like 5 [Source:HGNC Symbol;Acc:11411]
ENSG00000110852	9976	CLEC2B	32.3984	112.522	1.79621	6.1422e-08	C-type lectin domain family 2
ENSG00000273002		RP11-336K24.12	6.81586	23.7187	1.79906	0.00483689
ENSG00000143882	245973	ATP6V1C2	8.53634	29.7128	1.7994	0.0007011	ATPase
ENSG00000120093	3213	HOXB3	99.7802	348.049	1.80247	1.59679e-29	homeobox B3 [Source:HGNC Symbol;Acc:5114]
ENSG00000006459	80853	KDM7A	55.4276	193.751	1.80552	0.000241173	lysine (K)-specific demethylase 7A [Source:HGNC Symbol;Acc:22224]
ENSG00000144214	129530	LYG1	4.68466	16.3896	1.80676	0.0171953	lysozyme G-like 1 [Source:HGNC Symbol;Acc:27014]
ENSG00000128512	9732	DOCK4	74.6347	261.636	1.80964	5.82589e-29	dedicator of cytokinesis 4 [Source:HGNC Symbol;Acc:19192]
ENSG00000164307	51752	ERAP1	170.999	599.688	1.81023	2.45788e-46	endoplasmic reticulum aminopeptidase 1 [Source:HGNC Symbol;Acc:18173]
ENSG00000164327	253260	RICTOR	446.423	1569.03	1.81339	1.11568e-10	RPTOR independent companion of MTOR
ENSG00000145850	91937	TIMD4	18.3296	64.5608	1.81648	2.45797e-07	T-cell immunoglobulin and mucin domain containing 4 [Source:HGNC Symbol;Acc:25132]
ENSG00000106733	54981	NMRK1	28.1361	99.3329	1.81985	1.27436e-08	nicotinamide riboside kinase 1 [Source:HGNC Symbol;Acc:26057]
ENSG00000245556	728769	CTD-2037K23.2	39.2226	138.51	1.82024	2.35423e-15
ENSG00000254632		RP11-21L23.4	17.485	61.76	1.82055	1.89068e-07
ENSG00000172716	91607	SLFN11	260.11	919.95	1.82244	3.78354e-58	schlafen family member 11 [Source:HGNC Symbol;Acc:26633]
ENSG00000156966	93010	B3GNT7	15.7811	55.9004	1.82466	5.59947e-05	UDP-GlcNAc:betaGal beta-1
ENSG00000225377	100507459	RP5-1103G7.4	23.0258	81.6823	1.82677	3.66454e-09
ENSG00000116717	1647	GADD45A	75.4826	268.758	1.83209	3.57108e-14	growth arrest and DNA-damage-inducible
ENSG00000264098		CTD-2350C19.1	6.39193	22.8521	1.838	0.00315869
ENSG00000160710	103	ADAR	2063.02	7378.58	1.83858	2.95895e-107	adenosine deaminase
ENSG00000272240		RP5-855D21.1	3.83516	13.7253	1.83948	0.0339468
ENSG00000169871	81844	TRIM56	144.961	519.611	1.84177	1.62334e-26	tripartite motif containing 56 [Source:HGNC Symbol;Acc:19028]
ENSG00000215068	153684	AC025171.1	23.8836	85.746	1.84405	6.6592e-10
ENSG00000126368	9572	NR1D1	26.0181	93.5398	1.84607	1.46708e-11	nuclear receptor subfamily 1
ENSG00000134070	3656	IRAK2	102.345	368.161	1.84689	1.18502e-39	interleukin-1 receptor-associated kinase 2 [Source:HGNC Symbol;Acc:6113]
ENSG00000047457	1356	CP	233.721	840.942	1.84722	3.21618e-48	ceruloplasmin (ferroxidase) [Source:HGNC Symbol;Acc:2295]
ENSG00000206341		HLA-H	24.7298	89.0722	1.84873	2.23321e-11	major histocompatibility complex
ENSG00000125848	23767	FLRT3	146.704	530.394	1.85415	3.0705e-45	fibronectin leucine rich transmembrane protein 3 [Source:HGNC Symbol;Acc:3762]
ENSG00000171444	4163	MCC	8.09755	29.3146	1.85606	0.000958773	mutated in colorectal cancers [Source:HGNC Symbol;Acc:6935]
ENSG00000076356	5362	PLXNA2	99.767	361.767	1.85843	3.15911e-26	plexin A2 [Source:HGNC Symbol;Acc:9100]
ENSG00000092295	7051	TGM1	8.52973	31.0459	1.86383	0.000738033	transglutaminase 1 [Source:HGNC Symbol;Acc:11777]
ENSG00000116663	26270	FBXO6	37.9657	138.643	1.86861	2.99028e-16	F-box protein 6 [Source:HGNC Symbol;Acc:13585]
ENSG00000188641	1806	DPYD	30.2788	111.063	1.875	4.51186e-12	dihydropyrimidine dehydrogenase [Source:HGNC Symbol;Acc:3012]
ENSG00000087074	23645	PPP1R15A	191.029	700.746	1.8751	5.18937e-61	protein phosphatase 1
ENSG00000148735	79949	PLEKHS1	5.54077	20.3869	1.87948	0.00434897	pleckstrin homology domain containing
ENSG00000158125	7498	XDH	17.4834	64.4944	1.88319	7.64652e-10	xanthine dehydrogenase [Source:HGNC Symbol;Acc:12805]
ENSG00000108984	5608	MAP2K6	125.815	464.902	1.88562	1.5772e-38	mitogen-activated protein kinase kinase 6 [Source:HGNC Symbol;Acc:6846]
ENSG00000272374		RP3-329A5.8	4.26569	15.7903	1.88819	0.0209585
ENSG00000153234	4929	NR4A2	50.7429	188.341	1.89207	2.58778e-24	nuclear receptor subfamily 4
ENSG00000167034	4824	NKX3-1	38.3731	142.511	1.89291	9.68633e-19	NK3 homeobox 1 [Source:HGNC Symbol;Acc:7838]
ENSG00000236255		AC009404.2	8.09755	30.1148	1.89492	0.000276652
ENSG00000259172		RP11-299G20.2	3.41288	12.7259	1.89871	0.0462215
ENSG00000179674	80117	ARL14	12.3599	46.237	1.90338	2.48668e-05	ADP-ribosylation factor-like 14 [Source:HGNC Symbol;Acc:22974]
ENSG00000234127	7726	TRIM26	226.85	848.789	1.90367	5.71963e-62	tripartite motif containing 26 [Source:HGNC Symbol;Acc:12962]
ENSG00000010818	3097	HIVEP2	68.6337	257.175	1.90576	1.63117e-06	human immunodeficiency virus type I enhancer binding protein 2 [Source:HGNC Symbol;Acc:4921]
ENSG00000260261		RP11-480A16.1	5.12015	19.1885	1.90598	0.00711646
ENSG00000146278	10957	PNRC1	133.03	502.272	1.91672	9.67027e-50	proline-rich nuclear receptor coactivator 1 [Source:HGNC Symbol;Acc:17278]
ENSG00000125826	10616	RBCK1	695.057	2630.15	1.91994	2.76345e-58	RanBP-type and C3HC4-type zinc finger containing 1 [Source:HGNC Symbol;Acc:15864]
ENSG00000147174	93953	ACRC	9.80316	37.1766	1.92308	2.72959e-05	acidic repeat containing [Source:HGNC Symbol;Acc:15805]
ENSG00000136147	51131	PHF11	62.6905	238.984	1.9306	1.55964e-26	PHD finger protein 11 [Source:HGNC Symbol;Acc:17024]
ENSG00000225131		PSME2P2	16.6223	63.4913	1.93344	6.48563e-05	proteasome activator subunit 2 pseudogene 2 [Source:HGNC Symbol;Acc:30160]
ENSG00000139192	55080	TAPBPL	32.8438	125.72	1.93652	9.94564e-17	TAP binding protein-like [Source:HGNC Symbol;Acc:30683]
ENSG00000206503	3105	HLA-A	447.736	1715.2	1.93765	2.90529e-37	major histocompatibility complex
ENSG00000109063	4621	MYH3	17.0462	65.3572	1.93889	4.79048e-09	myosin
ENSG00000092010	5720	PSME1	497.167	1907.41	1.93982	2.16673e-39	proteasome (prosome
ENSG00000260942	101752400	CAPN10-AS1	17.4817	67.0886	1.94022	1.63078e-09	CAPN10 antisense RNA 1 (head to head) [Source:HGNC Symbol;Acc:48839]
ENSG00000165997	221079	ARL5B	237.943	914.165	1.94184	3.58612e-35	ADP-ribosylation factor-like 5B [Source:HGNC Symbol;Acc:23052]
ENSG00000104518	79792	GSDMD	178.25	685.212	1.94265	1.29819e-40	gasdermin D [Source:HGNC Symbol;Acc:25697]
ENSG00000165923	79841	AGBL2	17.909	68.9526	1.94492	1.4982e-08	ATP/GTP binding protein-like 2 [Source:HGNC Symbol;Acc:26296]
ENSG00000109107	230	ALDOC	7.67692	29.582	1.94612	0.000350217	aldolase C
ENSG00000197635	1803	DPP4	17.9073	69.0227	1.94652	4.94482e-09	dipeptidyl-peptidase 4 [Source:HGNC Symbol;Acc:3009]
ENSG00000107485	2625	GATA3	26.8659	103.732	1.94902	9.24047e-14	GATA binding protein 3 [Source:HGNC Symbol;Acc:4172]
ENSG00000135378	79056	PRRG4	17.0562	65.8901	1.94977	1.28172e-09	proline rich Gla (G-carboxyglutamic acid) 4 (transmembrane) [Source:HGNC Symbol;Acc:30799]
ENSG00000213689	11277	TREX1	63.1194	245.44	1.95921	2.12517e-28	three prime repair exonuclease 1 [Source:HGNC Symbol;Acc:12269]
ENSG00000197847	440044	SLC22A20	7.68353	29.9802	1.96417	0.000243783	solute carrier family 22
ENSG00000170775	2861	GPR37	54.1393	211.934	1.96887	4.71083e-24	G protein-coupled receptor 37 (endothelin receptor type B-like) [Source:HGNC Symbol;Acc:4494]
ENSG00000225362	196993	CT62	4.26734	16.7897	1.97616	0.0147182	cancer/testis antigen 62 [Source:HGNC Symbol;Acc:27286]
ENSG00000163121	93082	NEURL3	3.41288	13.4579	1.97939	0.0156493	neuralized E3 ubiquitin protein ligase 3 [Source:HGNC Symbol;Acc:25162]
ENSG00000160932	4061	LY6E	627.21	2475.23	1.98054	5.42762e-29	lymphocyte antigen 6 complex
ENSG00000196141	26010	SPATS2L	724.471	2860.56	1.9813	1.60992e-101	spermatogenesis associated
ENSG00000023445	330	BIRC3	381.644	1507.11	1.98149	2.5724e-81	baculoviral IAP repeat containing 3 [Source:HGNC Symbol;Acc:591]
ENSG00000114127	54464	XRN1	185.043	730.753	1.98152	1.02115e-19	5'-3' exoribonuclease 1 [Source:HGNC Symbol;Acc:30654]
ENSG00000141664	54877	ZCCHC2	122.783	486.692	1.9869	7.5685e-47	zinc finger
ENSG00000158023	144406	WDR66	4.68797	18.5874	1.98729	0.00466428	WD repeat domain 66 [Source:HGNC Symbol;Acc:28506]
ENSG00000249592	100129917	RP11-440L14.1	9.37758	37.243	1.98968	2.0149e-05
ENSG00000170542	5272	SERPINB9	84.4296	335.591	1.99088	1.18067e-35	serpin peptidase inhibitor
ENSG00000151470	132321	C4orf33	41.7926	166.363	1.99301	1.23663e-19	chromosome 4 open reading frame 33 [Source:HGNC Symbol;Acc:27025]
ENSG00000156500	159091	FAM122C	13.2194	52.8987	2.00058	1.46825e-07	family with sequence similarity 122C [Source:HGNC Symbol;Acc:25202]
ENSG00000173930	353189	SLCO4C1	7.25135	29.0491	2.00217	0.000899567	solute carrier organic anion transporter family
ENSG00000163132	4487	MSX1	20.0385	80.281	2.00228	1.32661e-10	msh homeobox 1 [Source:HGNC Symbol;Acc:7391]
ENSG00000081803	93664	CADPS2	5.96635	23.9178	2.00316	0.000486942	Ca++-dependent secretion activator 2 [Source:HGNC Symbol;Acc:16018]
ENSG00000167371	112476	PRRT2	10.232	41.1076	2.00631	1.54392e-06	proline-rich transmembrane protein 2 [Source:HGNC Symbol;Acc:30500]
ENSG00000088881	57593	EBF4	23.872	96.4714	2.01478	2.71341e-14	early B-cell factor 4 [Source:HGNC Symbol;Acc:29278]
ENSG00000206337	10866	HCP5	7.68023	31.0478	2.01527	0.000154496	HLA complex P5 (non-protein coding) [Source:HGNC Symbol;Acc:21659]
ENSG00000123240	10133	OPTN	471.631	1911.04	2.01863	6.25622e-96	optineurin [Source:HGNC Symbol;Acc:17142]
ENSG00000176406	9699	RIMS2	5.968	24.1852	2.0188	0.00134613	regulating synaptic membrane exocytosis 2 [Source:HGNC Symbol;Acc:17283]
ENSG00000140511	145864	HAPLN3	46.8945	191.27	2.02812	9.29437e-25	hyaluronan and proteoglycan link protein 3 [Source:HGNC Symbol;Acc:21446]
ENSG00000272221	101929072	XXbac-BPG181B23.7	3.83516	15.6557	2.02933	0.0178658
ENSG00000137842	80021	TMEM62	80.573	329.323	2.03114	4.93311e-37	transmembrane protein 62 [Source:HGNC Symbol;Acc:26269]
ENSG00000205534		RP11-345J4.8	5.96966	24.4507	2.03415	0.00153362
ENSG00000146411	154091	SLC2A12	23.4365	96.1377	2.03634	3.53385e-13	solute carrier family 2 (facilitated glucose transporter)
ENSG00000060491	11054	OGFR	250.303	1027.13	2.03687	6.23697e-76	opioid growth factor receptor [Source:HGNC Symbol;Acc:15768]
ENSG00000123700	3759	KCNJ2	24.7397	102.266	2.04743	3.50703e-14	potassium inwardly-rectifying channel
ENSG00000258738		RP11-73E17.2	6.81916	28.3153	2.05391	0.000539441
ENSG00000082269	57579	FAM135A	133.036	553.72	2.05733	3.41169e-30	family with sequence similarity 135
ENSG00000140807	85407	NKD1	6.40019	26.6503	2.05797	0.000755375	naked cuticle homolog 1 (Drosophila) [Source:HGNC Symbol;Acc:17045]
ENSG00000108352	51195	RAPGEFL1	20.0303	83.5445	2.06036	1.56134e-11	Rap guanine nucleotide exchange factor (GEF)-like 1 [Source:HGNC Symbol;Acc:17428]
ENSG00000155158	158219	TTC39B	54.5764	228.591	2.06642	4.05066e-21	tetratricopeptide repeat domain 39B [Source:HGNC Symbol;Acc:23704]
ENSG00000272092		RP11-350N15.5	2.98731	12.5249	2.06789	0.0354059
ENSG00000003400	843	CASP10	63.1128	264.632	2.06798	3.54606e-34	caspase 10
ENSG00000247400	100289274	DNAJC3-AS1	16.2133	68.2908	2.07452	2.86584e-09	DNAJC3 antisense RNA 1 (head to head) [Source:HGNC Symbol;Acc:39808]
ENSG00000197670	101927770	RP4-724E16.2	2.984	12.5913	2.07711	0.0423074
ENSG00000119669	64207	IRF2BPL	119.398	504.206	2.07823	2.08241e-50	interferon regulatory factor 2 binding protein-like [Source:HGNC Symbol;Acc:14282]
ENSG00000111837	4117	MAK	3.40628	14.3909	2.07889	0.030437	male germ cell-associated kinase [Source:HGNC Symbol;Acc:6816]
ENSG00000047365	116984	ARAP2	26.856	113.995	2.08565	2.12237e-16	ArfGAP with RhoGAP domain
ENSG00000117475	8548	BLZF1	167.997	713.472	2.08643	1.05094e-63	basic leucine zipper nuclear factor 1 [Source:HGNC Symbol;Acc:1065]
ENSG00000268879		IGFL1P1	15.7745	67.0241	2.08709	2.49683e-07	IGF-like family member 1 pseudogene 1 [Source:HGNC Symbol;Acc:32956]
ENSG00000184988	113277	TMEM106A	12.7888	54.3664	2.08783	6.8557e-06	transmembrane protein 106A [Source:HGNC Symbol;Acc:28288]
ENSG00000261578		RP11-21L23.2	47.3251	201.467	2.08986	3.29013e-25
ENSG00000213928	10379	IRF9	14.0689	60.0249	2.09306	3.46263e-09	interferon regulatory factor 9 [Source:HGNC Symbol;Acc:6131]
ENSG00000005421	5444	PON1	8.09589	34.7096	2.10007	0.00542539	paraoxonase 1 [Source:HGNC Symbol;Acc:9204]
ENSG00000135407	10677	AVIL	12.3698	53.0333	2.10007	2.73331e-06	advillin [Source:HGNC Symbol;Acc:14188]
ENSG00000101017	958	CD40	26.8626	115.19	2.10034	1.322e-17	CD40 molecule
ENSG00000183023	6546	SLC8A1	4.26734	18.3882	2.10737	0.00571962	solute carrier family 8 (sodium/calcium exchanger)
ENSG00000238000		RP11-274E7.2	19.1907	83.0116	2.11291	2.76265e-11
ENSG00000177721	389289	ANXA2R	14.0689	60.8953	2.11383	1.7119e-08	annexin A2 receptor [Source:HGNC Symbol;Acc:33463]
ENSG00000117461	8503	PIK3R3	29.8516	129.586	2.11803	4.6578e-19	phosphoinositide-3-kinase
ENSG00000260751		CTD-2196E14.6	4.26404	18.521	2.11887	0.0396859
ENSG00000132744	91703	ACY3	8.95531	38.9079	2.11925	1.88171e-05	aspartoacylase (aminocyclase) 3 [Source:HGNC Symbol;Acc:24104]
ENSG00000126778	6495	SIX1	42.2231	183.683	2.12112	1.88462e-26	SIX homeobox 1 [Source:HGNC Symbol;Acc:10887]
ENSG00000150961	9871	SEC24D	150.962	659.908	2.12808	1.0029e-61	SEC24 family member D [Source:HGNC Symbol;Acc:10706]
ENSG00000140009	2100	ESR2	2.98565	13.0578	2.12879	0.0380181	estrogen receptor 2 (ER beta) [Source:HGNC Symbol;Acc:3468]
ENSG00000122257	5930	RBBP6	391.412	1711.85	2.1288	1.01873e-54	retinoblastoma binding protein 6 [Source:HGNC Symbol;Acc:9889]
ENSG00000168779	6474	SHOX2	17.485	77.0193	2.1391	2.87258e-10	short stature homeobox 2 [Source:HGNC Symbol;Acc:10854]
ENSG00000223813		AC007255.8	14.0722	62.1601	2.14315	6.7384e-09
ENSG00000234362		AC104654.2	6.39193	28.247	2.14378	0.000209977
ENSG00000107798	3988	LIPA	491.282	2173.8	2.1456	4.2413e-110	lipase A
ENSG00000180747	81893	CTD-2547E10.2	5.54408	24.6516	2.15266	0.000303493
ENSG00000073605	55876	GSDMB	37.9657	169.291	2.15673	1.20195e-22	gasdermin B [Source:HGNC Symbol;Acc:23690]
ENSG00000272214		AC079602.1	9.79655	43.842	2.16197	0.00075828
ENSG00000142920	113451	ADC	4.26239	19.1221	2.16551	0.00172044	arginine decarboxylase [Source:HGNC Symbol;Acc:29957]
ENSG00000112096	6648	SOD2	411.882	1851.35	2.16828	4.62414e-115	superoxide dismutase 2
ENSG00000243811	140564	APOBEC3D	2.984	13.4579	2.17313	0.0257607	apolipoprotein B mRNA editing enzyme
ENSG00000254910		RP11-326C3.7	2.55842	11.592	2.1798	0.036635
ENSG00000123610	7130	TNFAIP6	2.984	13.5243	2.18023	0.00338159	tumor necrosis factor
ENSG00000101670	9388	LIPG	11.0815	50.3008	2.18242	8.41887e-09	lipase
ENSG00000176532	222171	PRR15	185.909	847.315	2.1883	3.4733e-74	proline rich 15 [Source:HGNC Symbol;Acc:22310]
ENSG00000101306	85366	MYLK2	3.41288	15.5893	2.1915	0.0271255	myosin light chain kinase 2 [Source:HGNC Symbol;Acc:16243]
ENSG00000272525		RP11-79P5.9	4.26569	19.5203	2.19413	0.0013739
ENSG00000099968	23786	BCL2L13	298.059	1370.18	2.20069	3.19217e-94	BCL2-like 13 (apoptosis facilitator) [Source:HGNC Symbol;Acc:17164]
ENSG00000120549	56243	KIAA1217	146.683	674.363	2.20082	1.76889e-67	KIAA1217 [Source:HGNC Symbol;Acc:25428]
ENSG00000038210	55300	PI4K2B	139.042	639.458	2.20133	7.75378e-53	phosphatidylinositol 4-kinase type 2 beta [Source:HGNC Symbol;Acc:18215]
ENSG00000163874	80149	ZC3H12A	97.6391	449.305	2.20216	3.25253e-11	zinc finger CCCH-type containing 12A [Source:HGNC Symbol;Acc:26259]
ENSG00000256043	1519	CTSO	19.608	90.4754	2.20608	4.90624e-13	cathepsin O [Source:HGNC Symbol;Acc:2542]
ENSG00000046653	2824	GPM6B	6.81916	31.5124	2.20825	7.79665e-05	glycoprotein M6B [Source:HGNC Symbol;Acc:4461]
ENSG00000253958	137075	CLDN23	6.40019	29.7792	2.21812	0.000708417	claudin 23 [Source:HGNC Symbol;Acc:17591]
ENSG00000169436	169044	COL22A1	2.1345	9.9934	2.22708	0.0391279	collagen
ENSG00000149781	83706	FERMT3	5.97296	27.9815	2.22796	0.000230835	fermitin family member 3 [Source:HGNC Symbol;Acc:23151]
ENSG00000206344	253018	HCG27	3.83681	17.9881	2.22907	0.00474007	HLA complex group 27 (non-protein coding) [Source:HGNC Symbol;Acc:27366]
ENSG00000221869	1052	CEBPD	56.3118	265.166	2.23539	1.7408e-37	CCAAT/enhancer binding protein (C/EBP)
ENSG00000141448	2627	GATA6	13.2127	62.693	2.24637	2.06422e-10	GATA binding protein 6 [Source:HGNC Symbol;Acc:4174]
ENSG00000246859	100505678	STARD4-AS1	10.2353	48.5713	2.24654	1.75329e-05	STARD4 antisense RNA 1 [Source:HGNC Symbol;Acc:44117]
ENSG00000099338	57828	CATSPERG	2.98565	14.1918	2.24893	0.00810244	catsper channel auxiliary subunit gamma [Source:HGNC Symbol;Acc:25243]
ENSG00000108387	5414	2014-09-04	7.24969	34.6451	2.25666	3.98645e-06	septin 4 [Source:HGNC Symbol;Acc:9165]
ENSG00000105499	8605	PLA2G4C	11.5137	55.032	2.25691	6.07323e-11	phospholipase A2
ENSG00000135697	53630	BCMO1	40.9546	196.476	2.26225	1.1789e-27	beta-carotene 15
ENSG00000100906	4792	NFKBIA	221.742	1064.37	2.26305	5.91452e-91	nuclear factor of kappa light polypeptide gene enhancer in B-cells inhibitor
ENSG00000105287	25865	PRKD2	244.344	1179.23	2.27087	4.61693e-95	protein kinase D2 [Source:HGNC Symbol;Acc:17293]
ENSG00000113532	7903	ST8SIA4	146.704	714.479	2.28398	6.55944e-63	ST8 alpha-N-acetyl-neuraminide alpha-2
ENSG00000214226	339210	C17orf67	17.9024	87.2764	2.28544	1.45347e-13	chromosome 17 open reading frame 67 [Source:HGNC Symbol;Acc:27900]
ENSG00000245498	100507283	RP11-677M14.7	6.39193	31.1805	2.28632	1.21761e-05
ENSG00000212998		RBM12B-AS1	2.984	14.5919	2.28984	0.0071129	RBM12B antisense RNA 1 [Source:HGNC Symbol;Acc:28818]
ENSG00000206190	57194	ATP10A	101.91	502.479	2.30177	2.42003e-59	ATPase
ENSG00000182326	716	C1S	410.691	2029.09	2.30471	9.7829e-126	complement component 1
ENSG00000174171		RP11-23P13.6	3.41123	16.856	2.3049	0.0025931
ENSG00000107968	1326	MAP3K8	127.088	630.254	2.3101	7.1472e-74	mitogen-activated protein kinase kinase kinase 8 [Source:HGNC Symbol;Acc:6860]
ENSG00000196247	51427	ZNF107	74.6149	372.299	2.31892	4.38443e-46	zinc finger protein 107 [Source:HGNC Symbol;Acc:12887]
ENSG00000142677	58985	IL22RA1	29.0004	144.775	2.31967	5.62712e-23	interleukin 22 receptor
ENSG00000055332	5610	EIF2AK2	727.881	3647.39	2.32509	1.14109e-48	eukaryotic translation initiation factor 2-alpha kinase 2 [Source:HGNC Symbol;Acc:9437]
ENSG00000243753	3139	HLA-L	13.6367	68.4861	2.32832	1.53465e-12	major histocompatibility complex
ENSG00000153993	223117	SEMA3D	2.55677	12.8587	2.33035	0.00350038	sema domain
ENSG00000247317	100133669	RP11-273G15.2	6.82412	34.4441	2.33554	1.24226e-05
ENSG00000270210		RP11-373D23.3	2.55842	12.9251	2.33684	0.0268588
ENSG00000259529	10379	RP11-468E2.4	5.54243	28.0479	2.3393	4.55377e-05	E3 ubiquitin-protein ligase RNF31 [Source:UniProtKB/TrEMBL;Acc:H0YM83]
ENSG00000228742	340340	RP5-884M6.1	11.0915	56.2323	2.34195	9.97184e-10
ENSG00000116514	127544	RNF19B	181.203	920.002	2.34403	8.40882e-52	ring finger protein 19B [Source:HGNC Symbol;Acc:26886]
ENSG00000168310	3660	IRF2	128.795	654.314	2.3449	2.28489e-71	interferon regulatory factor 2 [Source:HGNC Symbol;Acc:6117]
ENSG00000105509	3036	HAS1	2.13119	10.86	2.34929	0.038067	hyaluronan synthase 1 [Source:HGNC Symbol;Acc:4818]
ENSG00000261773		WI2-89031B12.1	3.83516	19.6531	2.3574	0.00225991
ENSG00000011422	5329	PLAUR	153.078	797.136	2.38056	6.2842e-37	plasminogen activator
ENSG00000141682	5366	PMAIP1	111.713	582.695	2.38295	2.52148e-74	phorbol-12-myristate-13-acetate-induced protein 1 [Source:HGNC Symbol;Acc:9108]
ENSG00000100911	5721	PSME2	485.263	2532.96	2.38399	4.63925e-110	proteasome (prosome
ENSG00000261187		RP11-1007O24.2	2.56008	13.3915	2.38706	0.0151638
ENSG00000144655	64651	CSRNP1	88.2599	461.701	2.38713	3.15571e-59	cysteine-serine-rich nuclear protein 1 [Source:HGNC Symbol;Acc:14300]
ENSG00000241322	374286	CDRT1	5.54573	29.1155	2.39234	3.01166e-05	CMT1A duplicated region transcript 1 [Source:HGNC Symbol;Acc:14379]
ENSG00000260231	100134229	JHDM1D-AS1	9.37924	49.3678	2.39603	2.48649e-10	JHDM1D antisense RNA 1 (head to head) [Source:HGNC Symbol;Acc:48959]
ENSG00000162840		MT2P1	4.26239	22.452	2.39711	0.000663114	metallothionein 2 pseudogene 1 [Source:HGNC Symbol;Acc:7407]
ENSG00000111912	135112	NCOA7	668.204	3525.36	2.39941	4.17442e-152	nuclear receptor coactivator 7 [Source:HGNC Symbol;Acc:21081]
ENSG00000139679	10161	LPAR6	19.6228	103.531	2.39946	1.96725e-11	lysophosphatidic acid receptor 6 [Source:HGNC Symbol;Acc:15520]
ENSG00000181016	286006	LSMEM1	3.40958	17.99	2.39953	0.00624994	leucine-rich single-pass membrane protein 1 [Source:HGNC Symbol;Acc:22036]
ENSG00000151014	25819	CCRN4L	23.8836	126.12	2.4007	6.18158e-24	CCR4 carbon catabolite repression 4-like (S. cerevisiae) [Source:HGNC Symbol;Acc:14254]
ENSG00000155363	4343	MOV10	203.424	1076.17	2.40334	2.40904e-34	Mov10
ENSG00000173706	57493	HEG1	122.361	649.33	2.40781	1.79389e-39	heart development protein with EGF-like domains 1 [Source:HGNC Symbol;Acc:29227]
ENSG00000242028	25764	HYPK	1.70727	9.06044	2.40789	0.0494161	huntingtin interacting protein K [Source:HGNC Symbol;Acc:18418]
ENSG00000115604	8809	IL18R1	9.81307	52.3013	2.41407	1.74885e-09	interleukin 18 receptor 1 [Source:HGNC Symbol;Acc:5988]
ENSG00000196954	837	CASP4	55.8498	298.808	2.4196	2.63716e-44	caspase 4
ENSG00000165259	139324	HDX	14.92	80.0192	2.4231	3.13599e-10	highly divergent homeobox [Source:HGNC Symbol;Acc:26411]
ENSG00000179111	84667	HES7	2.13285	11.4592	2.42566	0.0369377	hes family bHLH transcription factor 7 [Source:HGNC Symbol;Acc:15977]
ENSG00000125730	718	C3	119.388	644.315	2.43211	4.97087e-88	complement component 3 [Source:HGNC Symbol;Acc:1318]
ENSG00000117289	10628	TXNIP	12.3599	67.1549	2.44182	4.83757e-15	thioredoxin interacting protein [Source:HGNC Symbol;Acc:16952]
ENSG00000138670	153020	RASGEF1B	3.84342	20.9198	2.44441	0.00501808	RasGEF domain family
ENSG00000171786	4807	NHLH1	2.12954	11.592	2.44451	0.0235648	nescient helix loop helix 1 [Source:HGNC Symbol;Acc:7817]
ENSG00000142408	59283	CACNG8	65.2241	355.564	2.44663	9.03946e-52	calcium channel
ENSG00000102057	3750	KCND1	19.6228	107.193	2.44961	5.61287e-11	potassium voltage-gated channel
ENSG00000167772	51129	ANGPTL4	16.2116	88.6076	2.4504	1.54066e-05	angiopoietin-like 4 [Source:HGNC Symbol;Acc:16039]
ENSG00000242622		RP11-18H7.1	7.24804	39.9072	2.46099	6.42818e-07
ENSG00000155287	81894	SLC25A28	110.863	611.263	2.46301	9.94819e-56	solute carrier family 25 (mitochondrial iron transporter)
ENSG00000248734		CTD-2260A17.1	2.1345	11.793	2.46596	0.0146943
ENSG00000126759	5199	CFP	1.70562	9.46055	2.47163	0.0265055	complement factor properdin [Source:HGNC Symbol;Acc:8864]
ENSG00000159399	3099	HK2	5.54573	30.7804	2.47256	3.45889e-07	hexokinase 2 [Source:HGNC Symbol;Acc:4923]
ENSG00000137496	10068	IL18BP	54.1492	304.072	2.4894	2.73174e-50	interleukin 18 binding protein [Source:HGNC Symbol;Acc:5987]
ENSG00000008441	4784	NFIX	28.1559	158.298	2.49113	4.62003e-27	nuclear factor I/X (CCAAT-binding transcription factor) [Source:HGNC Symbol;Acc:7788]
ENSG00000255100		RP11-21L23.3	3.41454	19.5222	2.51535	0.00038693
ENSG00000059728	4084	MXD1	34.9651	199.938	2.51557	2.48711e-40	MAX dimerization protein 1 [Source:HGNC Symbol;Acc:6761]
ENSG00000214954	100130742	LRRC69	2.13285	12.2595	2.52304	0.0219282	leucine rich repeat containing 69 [Source:HGNC Symbol;Acc:34303]
ENSG00000135148	10906	TRAFD1	262.251	1517.54	2.53271	2.51081e-116	TRAF-type zinc finger domain containing 1 [Source:HGNC Symbol;Acc:24808]
ENSG00000186470	11118	BTN3A2	53.2815	308.798	2.53496	2.47097e-47	butyrophilin
ENSG00000184898	375287	RBM43	74.1761	430.393	2.53663	4.45639e-59	RNA binding motif protein 43 [Source:HGNC Symbol;Acc:24790]
ENSG00000180616	6752	SSTR2	2.1345	12.4586	2.54517	0.00909923	somatostatin receptor 2 [Source:HGNC Symbol;Acc:11331]
ENSG00000261884		CTC-479C5.12	6.82412	40.1064	2.55512	7.01761e-08
ENSG00000096968	3717	JAK2	55.4309	326.661	2.55903	6.46049e-44	Janus kinase 2 [Source:HGNC Symbol;Acc:6192]
ENSG00000231187	101927699	RP11-38L15.3	5.11189	30.1812	2.56172	2.83459e-05
ENSG00000173786	1267	CNP	540.636	3210.77	2.57019	4.18012e-137	2'
ENSG00000261355		RP11-698N11.4	8.09755	48.1011	2.57051	1.06025e-08
ENSG00000168404	197259	MLKL	144.121	856.846	2.57175	4.60481e-97	mixed lineage kinase domain-like [Source:HGNC Symbol;Acc:26617]
ENSG00000120738	1958	EGR1	5.54408	32.9782	2.57249	3.40375e-07	early growth response 1 [Source:HGNC Symbol;Acc:3238]
ENSG00000270067		CTC-487M23.5	3.83516	22.9185	2.57915	9.04787e-05
ENSG00000176928	51301	GCNT4	4.69292	28.0517	2.57953	0.00070328	glucosaminyl (N-acetyl) transferase 4
ENSG00000179954	284297	SSC5D	2.55512	15.322	2.58414	0.00554197	scavenger receptor cysteine rich domain containing (5 domains) [Source:HGNC Symbol;Acc:26641]
ENSG00000184557	9021	SOCS3	59.2743	355.631	2.5849	7.7805e-58	suppressor of cytokine signaling 3 [Source:HGNC Symbol;Acc:19391]
ENSG00000108551	51655	RASD1	2.13119	12.7923	2.58554	0.00511743	RAS
ENSG00000103966	30844	EHD4	92.9346	558.842	2.58815	2.59099e-77	EH-domain containing 4 [Source:HGNC Symbol;Acc:3245]
ENSG00000078018	4133	MAP2	98.4836	592.696	2.58934	6.00169e-39	microtubule-associated protein 2 [Source:HGNC Symbol;Acc:6839]
ENSG00000175898		CTD-2369P2.2	2.98896	18.0545	2.59464	0.00101453
ENSG00000134986	9315	NREP	28.1509	170.087	2.59502	2.89293e-28	neuronal regeneration related protein [Source:HGNC Symbol;Acc:16834]
ENSG00000254554		RP11-351I24.1	1.70562	10.3271	2.59808	0.0165105
ENSG00000136040	10154	PLXNC1	16.6322	100.933	2.60135	5.26765e-20	plexin C1 [Source:HGNC Symbol;Acc:9106]
ENSG00000269514		DKFZP779L1853	2.13119	13.0578	2.61518	0.00779871
ENSG00000184361	124783	SPATA32	2.984	18.3219	2.61825	0.00199548	spermatogenesis associated 32 [Source:HGNC Symbol;Acc:26349]
ENSG00000000971	3075	CFH	472.494	2925.4	2.63027	1.93513e-167	complement factor H [Source:HGNC Symbol;Acc:4883]
ENSG00000188290	57801	HES4	12.7888	79.8809	2.64297	2.18457e-17	hes family bHLH transcription factor 4 [Source:HGNC Symbol;Acc:24149]
ENSG00000108679	3959	LGALS3BP	947.364	5947.06	2.65019	7.87342e-47	lectin
ENSG00000137877	51332	SPTBN5	4.68631	29.4474	2.65161	8.50883e-07	spectrin
ENSG00000144596		GRIP2	9.38089	58.963	2.65201	4.62412e-13	glutamate receptor interacting protein 2 [Source:HGNC Symbol;Acc:23841]
ENSG00000050344	9603	NFE2L3	74.6298	470.894	2.65758	7.6888e-75	nuclear factor
ENSG00000174808	685	BTC	21.7491	137.513	2.66054	1.84824e-25	betacellulin [Source:HGNC Symbol;Acc:1121]
ENSG00000266947		RP11-799D4.4	5.12015	32.5099	2.66662	6.86889e-06
ENSG00000163701	132014	IL17RE	2.984	18.9875	2.66973	0.000462624	interleukin 17 receptor E [Source:HGNC Symbol;Acc:18439]
ENSG00000170835	1056	CEL	1.70562	10.86	2.67066	0.0144883	carboxyl ester lipase [Source:HGNC Symbol;Acc:1848]
ENSG00000271855		RP11-214N9.1	2.55677	16.3213	2.67436	0.0019604
ENSG00000249740		CTD-2127H9.1	2.98565	19.1221	2.67912	0.000131376
ENSG00000260418		RP3-406A7.7	2.12789	13.657	2.68215	0.00766179
ENSG00000272669		RP3-508I15.21	5.54573	35.7089	2.68683	1.09343e-05
ENSG00000253598	347051	SLC10A5	2.13119	13.7253	2.6871	0.00709954	solute carrier family 10
ENSG00000137462	7097	TLR2	1.70396	10.9927	2.68958	0.0110204	toll-like receptor 2 [Source:HGNC Symbol;Acc:11848]
ENSG00000253671	101930275	RP11-806O11.1	12.3698	81.8132	2.72551	3.49625e-15
ENSG00000164211	134429	STARD4	240.03	1593.46	2.73087	2.91761e-142	StAR-related lipid transfer (START) domain containing 4 [Source:HGNC Symbol;Acc:18058]
ENSG00000140105	7453	WARS	620.372	4150.91	2.74222	3.51174e-199	tryptophanyl-tRNA synthetase [Source:HGNC Symbol;Acc:12729]
ENSG00000227507	4050	LTB	1.28004	8.59395	2.74714	0.0193422	lymphotoxin beta (TNF superfamily
ENSG00000269959	406887	SPACA6P-AS	14.9184	100.334	2.74965	2.45669e-17	SPACA6P antisense RNA [Source:HGNC Symbol;Acc:49383]
ENSG00000271646		RP11-326I11.3	5.968	40.2391	2.75328	5.34227e-09
ENSG00000267898		CTD-2639E6.9	1.70396	11.5256	2.75788	0.0127926
ENSG00000160183	64699	TMPRSS3	1.27839	8.66033	2.7601	0.0272956	transmembrane protease
ENSG00000261685		RP11-401P9.4	2.98565	20.3205	2.76682	0.00118244
ENSG00000152778	24138	IFIT5	132.616	902.96	2.76741	2.8723e-113	interferon-induced protein with tetratricopeptide repeats 5 [Source:HGNC Symbol;Acc:13328]
ENSG00000141497	84225	ZMYND15	4.68631	32.0471	2.77367	1.59337e-06	zinc finger
ENSG00000137571	81796	SLCO5A1	2.12954	14.59	2.77636	0.00133783	solute carrier organic anion transporter family
ENSG00000128652	3232	HOXD3	3.41123	23.4513	2.7813	3.18722e-05	homeobox D3 [Source:HGNC Symbol;Acc:5137]
ENSG00000166920	84419	C15orf48	8.96357	61.6917	2.78293	5.85852e-17	chromosome 15 open reading frame 48 [Source:HGNC Symbol;Acc:29898]
ENSG00000228925		AC016722.4	2.55677	17.6563	2.78778	0.00100138
ENSG00000196092	5079	PAX5	1.70396	11.793	2.79096	0.00950269	paired box 5 [Source:HGNC Symbol;Acc:8619]
ENSG00000113594	3977	LIFR	71.1971	495.419	2.79876	4.68483e-34	leukemia inhibitory factor receptor alpha [Source:HGNC Symbol;Acc:6597]
ENSG00000272382	101927030	CTD-2035E11.4	1.70396	11.8593	2.79906	0.00523203
ENSG00000184678	8349	HIST2H2BE	25.5826	178.415	2.80201	9.92706e-39	histone cluster 2
ENSG00000162687	343450	KCNT2	8.10085	56.566	2.80379	3.79879e-10	potassium channel
ENSG00000232224	387644	LINC00202-1	2.56173	18.1209	2.82246	0.000618186	long intergenic non-protein coding RNA 202-1 [Source:HGNC Symbol;Acc:24672]
ENSG00000272787		KB-226F1.2	1.27673	9.06044	2.82712	0.0402577
ENSG00000263069	100294362	CTD-2047H16.4	11.5104	82.6798	2.84459	4.78382e-10
ENSG00000188404	6402	SELL	2.98565	21.4526	2.84504	0.00013986	selectin L [Source:HGNC Symbol;Acc:10720]
ENSG00000267922		AC007193.6	2.984	21.4526	2.84583	4.74385e-05
ENSG00000121060	7706	TRIM25	549.126	3951.56	2.84721	3.3225e-207	tripartite motif containing 25 [Source:HGNC Symbol;Acc:12932]
ENSG00000198673	338811	FAM19A2	1.27839	9.26143	2.85691	0.0186988	family with sequence similarity 19 (chemokine (C-C motif)-like)
ENSG00000227462		RP11-108B14.4	1.28004	9.3278	2.86535	0.0228204
ENSG00000132256	85363	TRIM5	137.711	1007.49	2.87105	7.38688e-127	tripartite motif containing 5 [Source:HGNC Symbol;Acc:16276]
ENSG00000123609	9111	NMI	112.135	825.002	2.87916	3.27177e-110	N-myc (and STAT) interactor [Source:HGNC Symbol;Acc:7854]
ENSG00000134363	10468	FST	7.66866	56.695	2.88618	2.03123e-14	follistatin [Source:HGNC Symbol;Acc:3971]
ENSG00000112343	10475	TRIM38	135.156	1004.02	2.89309	1.84432e-126	tripartite motif containing 38 [Source:HGNC Symbol;Acc:10059]
ENSG00000166710	567	B2M	1384.13	10319.6	2.89834	1.10162e-165	beta-2-microglobulin [Source:HGNC Symbol;Acc:914]
ENSG00000172936	4615	MYD88	338.152	2524.22	2.90009	8.77349e-186	myeloid differentiation primary response 88 [Source:HGNC Symbol;Acc:7562]
ENSG00000272003		RP11-23P13.7	2.1345	16.0558	2.91113	0.000663114
ENSG00000182308	285429	DCAF4L1	3.83681	28.9145	2.91381	6.1646e-07	DDB1 and CUL4 associated factor 4-like 1 [Source:HGNC Symbol;Acc:27723]
ENSG00000112773	55603	FAM46A	66.9677	506.609	2.91933	9.46061e-86	family with sequence similarity 46
ENSG00000138035	87178	PNPT1	435.755	3302.69	2.92205	8.27313e-204	polyribonucleotide nucleotidyltransferase 1 [Source:HGNC Symbol;Acc:23166]
ENSG00000100918	9985	REC8	18.3312	140.238	2.9355	5.45553e-15	REC8 meiotic recombination protein [Source:HGNC Symbol;Acc:16879]
ENSG00000157111	134285	TMEM171	0.852808	6.5289	2.93655	0.0400496	transmembrane protein 171 [Source:HGNC Symbol;Acc:27031]
ENSG00000163131	1520	CTSS	198.726	1523.16	2.93821	3.40051e-163	cathepsin S [Source:HGNC Symbol;Acc:2545]
ENSG00000110492	4192	MDK	28.5699	219.861	2.94402	2.94349e-35	midkine (neurite growth-promoting factor 2) [Source:HGNC Symbol;Acc:6972]
ENSG00000172201	3400	ID4	7.24969	55.8303	2.94506	1.83676e-12	inhibitor of DNA binding 4
ENSG00000229241		PNPT1P1	2.12954	16.4559	2.94999	0.00287666	polyribonucleotide nucleotidyltransferase 1 pseudogene 1 [Source:HGNC Symbol;Acc:44468]
ENSG00000184371	1435	CSF1	92.1115	714.929	2.95635	1.19155e-34	colony stimulating factor 1 (macrophage) [Source:HGNC Symbol;Acc:2432]
ENSG00000067066	6672	SP100	241.792	1879.6	2.95859	7.22164e-149	SP100 nuclear antigen [Source:HGNC Symbol;Acc:11206]
ENSG00000196358	84628	NTNG2	4.68631	36.4427	2.95911	3.27319e-08	netrin G2 [Source:HGNC Symbol;Acc:14288]
ENSG00000179044	283849	EXOC3L1	3.83681	29.8475	2.95963	2.26266e-06	exocyst complex component 3-like 1 [Source:HGNC Symbol;Acc:27540]
ENSG00000125148	4502	MT2A	205.542	1608.07	2.96783	6.41589e-68	metallothionein 2A [Source:HGNC Symbol;Acc:7406]
ENSG00000163735	6374	CXCL5	303.176	2373.08	2.96853	2.29265e-158	chemokine (C-X-C motif) ligand 5 [Source:HGNC Symbol;Acc:10642]
ENSG00000273284		RP11-888D10.4	1.28004	10.1944	2.99352	0.00658539
ENSG00000185880	140691	TRIM69	82.3034	663.833	3.0118	9.5783e-105	tripartite motif containing 69 [Source:HGNC Symbol;Acc:17857]
ENSG00000112297	202	AIM1	11.522	93.0733	3.01398	4.33191e-21	absent in melanoma 1 [Source:HGNC Symbol;Acc:356]
ENSG00000074660	8578	SCARF1	1.70562	13.9908	3.03611	0.00161754	scavenger receptor class F
ENSG00000104213	5157	PDGFRL	60.1271	493.477	3.0369	7.93029e-87	platelet-derived growth factor receptor-like [Source:HGNC Symbol;Acc:8805]
ENSG00000132109	6737	TRIM21	172.259	1452.52	3.07591	4.71071e-165	tripartite motif containing 21 [Source:HGNC Symbol;Acc:11312]
ENSG00000174837	2015	EMR1	57.1365	485.018	3.08555	4.57331e-86	egf-like module containing
ENSG00000124201	57169	ZNFX1	571.817	4880.12	3.09329	2.87546e-195	zinc finger
ENSG00000169282	7881	KCNAB1	2.13119	18.1891	3.09334	0.000852238	potassium voltage-gated channel
ENSG00000240219		RP11-430C7.5	0.852808	7.32912	3.10335	0.0425166
ENSG00000111254	10566	AKAP3	2.55512	21.9855	3.10509	3.04029e-05	A kinase (PRKA) anchor protein 3 [Source:HGNC Symbol;Acc:373]
ENSG00000162772	467	ATF3	34.1074	296.607	3.1204	6.2124e-66	activating transcription factor 3 [Source:HGNC Symbol;Acc:785]
ENSG00000106785	9830	TRIM14	169.715	1479.53	3.12395	6.52506e-169	tripartite motif containing 14 [Source:HGNC Symbol;Acc:16283]
ENSG00000197142	51703	ACSL5	5.97131	52.2331	3.12884	2.59301e-12	acyl-CoA synthetase long-chain family member 5 [Source:HGNC Symbol;Acc:16526]
ENSG00000229178		AC069513.4	0.852808	7.46187	3.12924	0.0499979
ENSG00000244731	720	C4A	1.27839	11.2601	3.13883	0.00175125	complement component 4A (Rodgers blood group) [Source:HGNC Symbol;Acc:1323]
ENSG00000159403	715	C1R	140.698	1255.58	3.15768	4.59895e-153	complement component 1
ENSG00000108691	6347	CCL2	50.3223	451.304	3.16483	3.70231e-93	chemokine (C-C motif) ligand 2 [Source:HGNC Symbol;Acc:10618]
ENSG00000224969		RP11-54O7.11	0.852808	7.66099	3.16724	0.0374694
ENSG00000197182		FLJ27365	11.941	108.663	3.18586	3.60137e-25	hsa-mir-4763 [Source:miRBase;Acc:MI0017404]
ENSG00000204592	3133	HLA-E	419.161	3883.65	3.21184	7.4671e-149	major histocompatibility complex
ENSG00000004468	952	CD38	108.745	1008.89	3.21374	5.05296e-148	CD38 molecule [Source:HGNC Symbol;Acc:1667]
ENSG00000196116	23424	TDRD7	193.122	1792.64	3.2145	4.18535e-190	tudor domain containing 7 [Source:HGNC Symbol;Acc:30831]
ENSG00000164308	64167	ERAP2	24.7298	230.785	3.22223	6.52605e-53	endoplasmic reticulum aminopeptidase 2 [Source:HGNC Symbol;Acc:29499]
ENSG00000128335	23780	APOL2	118.963	1132.66	3.25113	3.65682e-83	apolipoprotein L
ENSG00000271009		RP11-346C20.3	2.13285	20.3205	3.25209	2.33074e-05
ENSG00000166750	162394	SLFN5	186.772	1811.74	3.27803	6.18288e-47	schlafen family member 5 [Source:HGNC Symbol;Acc:28286]
ENSG00000259775		RP11-45P15.4	1.28169	12.4586	3.28102	0.00808236
ENSG00000009724	10747	MASP2	0.85446	8.32846	3.28496	0.0223889	mannan-binding lectin serine peptidase 2 [Source:HGNC Symbol;Acc:6902]
ENSG00000237276	101927507	ANO7P1	3.41123	33.4447	3.29341	1.40939e-08	anoctamin 7 pseudogene 1 [Source:HGNC Symbol;Acc:32248]
ENSG00000255521	100507144	RP4-607I7.1	0.85446	8.39483	3.29642	0.00523203
ENSG00000261553		RP11-29G8.3	1.28169	12.5932	3.29652	0.000594159
ENSG00000144802	64332	NFKBIZ	66.524	656.051	3.30186	6.96436e-127	nuclear factor of kappa light polypeptide gene enhancer in B-cells inhibitor
ENSG00000072858	54847	SIDT1	31.9844	315.792	3.30353	1.62472e-65	SID1 transmembrane family
ENSG00000205220	5699	PSMB10	19.608	193.603	3.30359	9.16159e-27	proteasome (prosome
ENSG00000260352		CTD-2288F12.1	0.852808	8.46121	3.31057	0.0182524
ENSG00000173821	57674	RNF213	3415.64	33953.1	3.31331	7.94649e-35	ring finger protein 213 [Source:HGNC Symbol;Acc:14539]
ENSG00000234043		RP11-56M3.1	0.851156	8.46121	3.31337	0.0429746
ENSG00000236383	100874261	LINC00854	4.26074	42.6398	3.32303	2.76954e-11	long intergenic non-protein coding RNA 854 [Source:HGNC Symbol;Acc:43658]
ENSG00000204267	6891	TAP2	58.8223	590.749	3.32811	3.05797e-110	transporter 2
ENSG00000171931	10517	FBXW10	20.893	210.798	3.33477	8.67777e-49	F-box and WD repeat domain containing 10 [Source:HGNC Symbol;Acc:1211]
ENSG00000049192	11174	ADAMTS6	2.13285	21.6518	3.34363	4.21486e-05	ADAM metallopeptidase with thrombospondin type 1 motif
ENSG00000239552		HOXB-AS2	1.28004	13.0578	3.35065	0.00411641	HOXB cluster antisense RNA 2 [Source:HGNC Symbol;Acc:40284]
ENSG00000026950	11119	BTN3A1	46.0566	469.971	3.35109	1.21422e-90	butyrophilin
ENSG00000204525	3107	HLA-C	293.797	3035.99	3.36928	1.81047e-128	major histocompatibility complex
ENSG00000272990		RP11-305K5.1	0.85446	8.86132	3.37444	0.0298341
ENSG00000257410		RP11-2H8.2	1.28004	13.3915	3.38706	0.000798063
ENSG00000142611	63976	PRDM16	1.27839	13.3915	3.38893	0.0028084	PR domain containing 16 [Source:HGNC Symbol;Acc:14000]
ENSG00000008517	9235	IL32	4.68962	49.3678	3.39603	3.95792e-06	interleukin 32 [Source:HGNC Symbol;Acc:16830]
ENSG00000188313	5359	PLSCR1	257.127	2725.06	3.40573	1.37634e-163	phospholipid scramblase 1 [Source:HGNC Symbol;Acc:9092]
ENSG00000214922	285830	HLA-F-AS1	0.851156	9.06044	3.41209	0.0192635	HLA-F antisense RNA 1 [Source:HGNC Symbol;Acc:26645]
ENSG00000205085	346653	FAM71F2	2.13285	22.7857	3.41728	1.01329e-06	family with sequence similarity 71
ENSG00000111801	10384	BTN3A3	21.3202	231.581	3.44123	2.8384e-57	butyrophilin
ENSG00000244468		RP11-206M11.7	0.852808	9.3278	3.45124	0.0162581
ENSG00000163746	57047	PLSCR2	0.85446	9.39418	3.45868	0.00918847	phospholipid scramblase 2 [Source:HGNC Symbol;Acc:16494]
ENSG00000174326	162515	SLC16A11	0.85446	9.52692	3.47892	0.0174279	solute carrier family 16
ENSG00000168811	3592	IL12A	1.70562	19.1885	3.49187	3.22733e-06	interleukin 12A (natural killer cell stimulatory factor 1
ENSG00000115415	6772	STAT1	1254.86	14305.2	3.51094	0	signal transducer and activator of transcription 1
ENSG00000260339	80072	HEXA-AS1	2.55677	29.1819	3.51268	8.99091e-09	HEXA antisense RNA 1 [Source:HGNC Symbol;Acc:25810]
ENSG00000185201	10581	IFITM2	97.6374	1116.07	3.51484	9.22459e-169	interferon induced transmembrane protein 2 [Source:HGNC Symbol;Acc:5413]
ENSG00000166523	26253	CLEC4E	1.28004	14.6564	3.51727	3.50949e-05	C-type lectin domain family 4
ENSG00000259826		RP11-467D6.1	2.12789	24.5152	3.52618	0.000794695
ENSG00000134470	3601	IL15RA	5.54573	64.758	3.54561	2.81586e-20	interleukin 15 receptor
ENSG00000187260	349136	WDR86	0.852808	9.9934	3.55068	0.0042646	WD repeat domain 86 [Source:HGNC Symbol;Acc:28020]
ENSG00000251661		RP11-326C3.11	2.55842	30.314	3.56665	1.12207e-07
ENSG00000151883	79668	PARP8	3.83846	45.706	3.57378	3.02376e-14	poly (ADP-ribose) polymerase family
ENSG00000117266	5129	CDK18	9.38419	112.33	3.58137	3.46489e-29	cyclin-dependent kinase 18 [Source:HGNC Symbol;Acc:8751]
ENSG00000100346	8911	CACNA1I	4.26569	53.4998	3.64868	3.46415e-15	calcium channel
ENSG00000181126		HLA-V	1.70231	21.519	3.66004	1.33826e-06	major histocompatibility complex
ENSG00000182782	338442	HCAR2	0.852808	10.7936	3.66181	0.000213747	hydroxycarboxylic acid receptor 2 [Source:HGNC Symbol;Acc:24827]
ENSG00000204264	5696	PSMB8	98.5101	1279.7	3.69939	3.93561e-174	proteasome (prosome
ENSG00000254154		RP4-798P15.3	0.851156	11.1274	3.70854	0.0265038
ENSG00000143355	56956	LHX9	2.55347	33.4447	3.71125	1.7119e-08	LIM homeobox 9 [Source:HGNC Symbol;Acc:14222]
ENSG00000254862		RP11-159H22.2	0.852808	11.1937	3.71433	0.0024012
ENSG00000213492		NT5C3AP1	5.96966	78.5478	3.71785	7.92414e-18	5'-nucleotidase
ENSG00000151023	219670	ENKUR	0.852808	11.2582	3.72262	0.00391388	enkurin
ENSG00000002549	51056	LAP3	266.081	3513.73	3.72306	5.14975e-297	leucine aminopeptidase 3 [Source:HGNC Symbol;Acc:18449]
ENSG00000140464	5371	PML	82.2852	1090.62	3.72837	7.81246e-186	promyelocytic leukemia [Source:HGNC Symbol;Acc:9113]
ENSG00000230795		HLA-K	0.851156	11.3246	3.73389	0.0209701	major histocompatibility complex
ENSG00000170581	6773	STAT2	273.319	3657.31	3.74212	1.78927e-305	signal transducer and activator of transcription 2
ENSG00000267365	400617	KCNJ2-AS1	0.852808	11.4592	3.74815	0.00258582	KCNJ2 antisense RNA 1 (head to head) [Source:HGNC Symbol;Acc:43720]
ENSG00000165731	5979	RET	7.25135	99.2703	3.77504	1.12205e-25	ret proto-oncogene [Source:HGNC Symbol;Acc:9967]
ENSG00000123095	79365	BHLHE41	0.425578	5.8633	3.78422	0.0460626	basic helix-loop-helix family
ENSG00000177989	440836	ODF3B	8.52808	121.32	3.83046	1.44603e-36	outer dense fiber of sperm tails 3B [Source:HGNC Symbol;Acc:34388]
ENSG00000272512		RP11-54O7.17	2.98565	42.5715	3.83377	4.96296e-14
ENSG00000118503	7128	TNFAIP3	34.1173	486.954	3.83521	2.1498e-130	tumor necrosis factor
ENSG00000136383	57538	ALPK3	1.70396	24.5189	3.84693	8.87619e-07	alpha-kinase 3 [Source:HGNC Symbol;Acc:17574]
ENSG00000089127	4938	OAS1	575.698	8289.06	3.84782	0	2'-5'-oligoadenylate synthetase 1
ENSG00000163840	151636	DTX3L	207.213	3001.9	3.85669	2.03057e-298	deltex 3-like (Drosophila) [Source:HGNC Symbol;Acc:30323]
ENSG00000204616	11074	TRIM31	8.52973	125.454	3.87852	7.03494e-41	tripartite motif containing 31 [Source:HGNC Symbol;Acc:16289]
ENSG00000162645	2634	GBP2	18.3395	269.757	3.87864	1.72052e-79	guanylate binding protein 2
ENSG00000218052		ADAMTS7P4	0.425578	6.26341	3.87945	0.0419545	ADAMTS7 pseudogene 4 [Source:HGNC Symbol;Acc:49410]
ENSG00000185404	93349	SP140L	31.5589	466.967	3.8872	1.13838e-109	SP140 nuclear body protein-like [Source:HGNC Symbol;Acc:25105]
ENSG00000213500	101154753	LAP3P2	1.70562	25.249	3.88786	1.05994e-07	leucine aminopeptidase 3 pseudogene 2 [Source:HGNC Symbol;Acc:42365]
ENSG00000230149		RP3-508I15.19	0.852808	12.6596	3.89186	0.000271245
ENSG00000225075		RP11-426L16.3	0.42723	6.39615	3.90412	0.0272441
ENSG00000251194		RP1-68D18.2	0.425578	6.39615	3.90971	0.0354244
ENSG00000128394	200316	APOBEC3F	17.9123	269.225	3.90979	6.30794e-69	apolipoprotein B mRNA editing enzyme
ENSG00000121101	56155	TEX14	0.852808	12.8587	3.91438	3.41394e-05	testis expressed 14 [Source:HGNC Symbol;Acc:11737]
ENSG00000187944	401027	C2orf66	0.85446	12.9251	3.91901	0.00161283	chromosome 2 open reading frame 66 [Source:HGNC Symbol;Acc:33809]
ENSG00000259374		RP11-736N17.4	0.425578	6.46253	3.9246	0.0435798
ENSG00000122643	51251	NT5C3A	200.006	3061.09	3.93593	2.21006e-305	5'-nucleotidase
ENSG00000258521		RP11-638I2.9	0.425578	6.5289	3.93934	0.0259531
ENSG00000162692	7412	VCAM1	0.42723	6.59527	3.94835	0.0202328	vascular cell adhesion molecule 1 [Source:HGNC Symbol;Acc:12663]
ENSG00000129451	5655	KLK10	1.70727	26.383	3.94984	1.66789e-10	kallikrein-related peptidase 10 [Source:HGNC Symbol;Acc:6358]
ENSG00000230965		SNX18P13	0.425578	6.59527	3.95394	0.0302967	sorting nexin 18 pseudogene 13 [Source:HGNC Symbol;Acc:39621]
ENSG00000106302	23553	HYAL4	0.42723	6.72802	3.9771	0.0402674	hyaluronoglucosaminidase 4 [Source:HGNC Symbol;Acc:5323]
ENSG00000059378	64761	PARP12	129.642	2046.59	3.98062	1.42993e-265	poly (ADP-ribose) polymerase family
ENSG00000077522	88	ACTN2	0.851156	13.657	4.00408	2.78449e-05	actinin
ENSG00000267501		RP11-108P20.2	0.852808	13.9244	4.02925	0.000195792
ENSG00000138642	55008	HERC6	67.8106	1116.01	4.0407	1.7484e-199	HECT and RLD domain containing E3 ubiquitin protein ligase family member 6 [Source:HGNC Symbol;Acc:26072]
ENSG00000168394	6890	TAP1	181.671	2999.38	4.04526	0	transporter 1
ENSG00000197889	644890	MEIG1	0.425578	7.06176	4.05253	0.0431648	meiosis/spermiogenesis associated 1 [Source:HGNC Symbol;Acc:23429]
ENSG00000204632	3135	HLA-G	2.98565	49.565	4.0532	1.63673e-13	major histocompatibility complex
ENSG00000104432	3574	IL7	1.28169	21.8527	4.09169	7.13902e-06	interleukin 7 [Source:HGNC Symbol;Acc:6023]
ENSG00000198719	28514	DLL1	1.70892	29.2482	4.09719	1.7992e-08	delta-like 1 (Drosophila) [Source:HGNC Symbol;Acc:2908]
ENSG00000068976	5837	PYGM	1.70562	29.2482	4.09998	5.01431e-08	phosphorylase
ENSG00000173193	54625	PARP14	360.292	6235.19	4.11319	1.65837e-74	poly (ADP-ribose) polymerase family
ENSG00000163734	2921	CXCL3	11.0832	192.613	4.11926	7.95804e-64	chemokine (C-X-C motif) ligand 3 [Source:HGNC Symbol;Acc:4604]
ENSG00000273183		RP11-5C23.2	0.425578	7.46187	4.13204	0.0221077
ENSG00000159164	9900	SV2A	0.42723	7.52824	4.13923	0.0263637	synaptic vesicle glycoprotein 2A [Source:HGNC Symbol;Acc:20566]
ENSG00000179058	375759	C9orf50	0.425578	7.52824	4.14482	0.0383886	chromosome 9 open reading frame 50 [Source:HGNC Symbol;Acc:23677]
ENSG00000224418		STK24-AS1	0.852808	15.1229	4.14837	8.53476e-05	STK24 antisense RNA 1 [Source:HGNC Symbol;Acc:39935]
ENSG00000132554	26166	RGS22	1.28004	22.7193	4.14966	7.74169e-07	regulator of G-protein signaling 22 [Source:HGNC Symbol;Acc:24499]
ENSG00000081041	2920	CXCL2	15.3555	273.755	4.15606	4.53516e-84	chemokine (C-X-C motif) ligand 2 [Source:HGNC Symbol;Acc:4603]
ENSG00000204397	114769	CARD16	0.42723	7.86198	4.20181	0.00536256	caspase recruitment domain family
ENSG00000106571	2737	GLI3	1.28004	23.9178	4.22383	2.93526e-05	GLI family zinc finger 3 [Source:HGNC Symbol;Acc:4319]
ENSG00000077264	5063	PAK3	0.42723	8.19572	4.26178	0.0476052	p21 protein (Cdc42/Rac)-activated kinase 3 [Source:HGNC Symbol;Acc:8592]
ENSG00000068079	3430	IFI35	143.273	2800.07	4.28862	1.62024e-97	interferon-induced protein 35 [Source:HGNC Symbol;Acc:5399]
ENSG00000161133	373856	USP41	0.425578	8.39483	4.30201	0.00764463	ubiquitin specific peptidase 41 [Source:HGNC Symbol;Acc:20070]
ENSG00000204709		C6orf100	0.42723	8.46121	4.30778	0.00583167	chromosome 6 open reading frame 100 [Source:HGNC Symbol;Acc:21195]
ENSG00000163016	200420	ALMS1P	0.425578	8.46121	4.31337	0.00807629	Alstrom syndrome 1 pseudogene [Source:HGNC Symbol;Acc:29586]
ENSG00000177363	221091	LRRN4CL	0.425578	8.46121	4.31337	0.0117183	LRRN4 C-terminal like [Source:HGNC Symbol;Acc:33724]
ENSG00000130234	59272	ACE2	1.28004	25.45	4.31341	1.32666e-08	angiotensin I converting enzyme 2 [Source:HGNC Symbol;Acc:13557]
ENSG00000081479	4036	LRP2	0.851156	17.1879	4.33583	0.000104336	low density lipoprotein receptor-related protein 2 [Source:HGNC Symbol;Acc:6694]
ENSG00000117226	2635	GBP3	44.7865	906.546	4.33925	5.61073e-198	guanylate binding protein 3 [Source:HGNC Symbol;Acc:4184]
ENSG00000137198	2766	GMPR	5.96966	123.387	4.3694	1.38276e-33	guanosine monophosphate reductase [Source:HGNC Symbol;Acc:4376]
ENSG00000182742	3214	HOXB4	2.56008	53.0333	4.37264	8.44898e-10	homeobox B4 [Source:HGNC Symbol;Acc:5115]
ENSG00000184979	11274	USP18	49.8802	1053.45	4.40051	3.65828e-215	ubiquitin specific peptidase 18 [Source:HGNC Symbol;Acc:12616]
ENSG00000138135	9023	CH25H	0.852808	18.1209	4.40929	4.57003e-08	cholesterol 25-hydroxylase [Source:HGNC Symbol;Acc:1907]
ENSG00000125347	3659	IRF1	133.053	2837.47	4.41454	6.84368e-275	interferon regulatory factor 1 [Source:HGNC Symbol;Acc:6116]
ENSG00000130813	55337	C19orf66	23.8786	515.656	4.43262	2.19974e-89	chromosome 19 open reading frame 66 [Source:HGNC Symbol;Acc:25649]
ENSG00000159871	284348	LYPD5	0.425578	9.39418	4.46427	0.00233727	LY6/PLAUR domain containing 5 [Source:HGNC Symbol;Acc:26397]
ENSG00000101347	25939	SAMHD1	109.997	2440.43	4.47159	0	SAM domain and HD domain 1 [Source:HGNC Symbol;Acc:15925]
ENSG00000028137	7133	TNFRSF1B	0.852808	18.9211	4.47163	2.37135e-07	tumor necrosis factor receptor superfamily
ENSG00000198959	7052	TGM2	275.031	6112.79	4.47416	0	transglutaminase 2 [Source:HGNC Symbol;Acc:11778]
ENSG00000234745	3106	HLA-B	89.1358	1992.89	4.48271	7.18085e-106	major histocompatibility complex
ENSG00000141574	6398	SECTM1	8.10746	182.411	4.4918	6.28792e-56	secreted and transmembrane 1 [Source:HGNC Symbol;Acc:10707]
ENSG00000025708	1890	TYMP	17.4751	407.528	4.54352	1.97766e-106	thymidine phosphorylase [Source:HGNC Symbol;Acc:3148]
ENSG00000198133	161145	TMEM229B	2.55677	59.7594	4.54677	4.48204e-18	transmembrane protein 229B [Source:HGNC Symbol;Acc:20130]
ENSG00000118160	6543	SLC8A2	1.28169	30.1148	4.55435	1.49714e-12	solute carrier family 8 (sodium/calcium exchanger)
ENSG00000079385	634	CEACAM1	55.4226	1308.42	4.5612	6.99456e-253	carcinoembryonic antigen-related cell adhesion molecule 1 (biliary glycoprotein) [Source:HGNC Symbol;Acc:1814]
ENSG00000111331	4940	OAS3	591.39	13968.9	4.56196	4.03356149775884e-315	2'-5'-oligoadenylate synthetase 3
ENSG00000155629	118788	PIK3AP1	13.635	324.522	4.57293	8.38206e-98	phosphoinositide-3-kinase adaptor protein 1 [Source:HGNC Symbol;Acc:30034]
ENSG00000135363	4005	LMO2	4.26734	102.069	4.58007	7.72374e-33	LIM domain only 2 (rhombotin-like 1) [Source:HGNC Symbol;Acc:6642]
ENSG00000257743		RP11-1220K2.2	0.425578	10.1944	4.58221	0.0101874	Putative inactive maltase-glucoamylase-like protein LOC93432 [Source:UniProtKB/Swiss-Prot;Acc:Q2M2H8]
ENSG00000181381	91351	DDX60L	166.299	3988.4	4.58396	1.16477e-213	DEAD (Asp-Glu-Ala-Asp) box polypeptide 60-like [Source:HGNC Symbol;Acc:26429]
ENSG00000197536		C5orf56	4.26074	104.204	4.61217	1.03641e-19	chromosome 5 open reading frame 56 [Source:HGNC Symbol;Acc:33838]
ENSG00000129048	51554	ACKR4	0.42723	10.5263	4.62284	0.00120398	atypical chemokine receptor 4 [Source:HGNC Symbol;Acc:1611]
ENSG00000120341	89866	SEC16B	0.42723	10.659	4.64092	0.0421171	SEC16 homolog B (S. cerevisiae) [Source:HGNC Symbol;Acc:30301]
ENSG00000204642	3134	HLA-F	18.7634	470.1	4.64697	3.99972e-137	major histocompatibility complex
ENSG00000163739	2919	CXCL1	17.9139	450.172	4.65132	6.31926e-119	chemokine (C-X-C motif) ligand 1 (melanoma growth stimulating activity
ENSG00000007171	4843	NOS2	0.42723	10.86	4.66787	0.000296503	nitric oxide synthase 2
ENSG00000214215	338809	C12orf74	0.42723	10.9264	4.67666	0.00123259	chromosome 12 open reading frame 74 [Source:HGNC Symbol;Acc:27887]
ENSG00000119714	8111	GPR68	0.852808	21.9191	4.68382	5.39474e-07	G protein-coupled receptor 68 [Source:HGNC Symbol;Acc:4519]
ENSG00000156587	9246	UBE2L6	124.101	3201.99	4.68938	0	ubiquitin-conjugating enzyme E2L 6 [Source:HGNC Symbol;Acc:12490]
ENSG00000152689	25780	RASGRP3	20.0418	526.599	4.71562	2.30628e-146	RAS guanyl releasing protein 3 (calcium and DAG-regulated) [Source:HGNC Symbol;Acc:14545]
ENSG00000240065	5698	PSMB9	38.3631	1035.66	4.75469	9.36074e-223	proteasome (prosome
ENSG00000140853	84166	NLRC5	48.5836	1311.62	4.75474	3.09651e-266	NLR family
ENSG00000221963	80830	APOL6	95.0955	2575.38	4.75926	2.9298e-244	apolipoprotein L
ENSG00000102313	347365	ITIH6	0.425578	11.592	4.76756	0.00044866	inter-alpha-trypsin inhibitor heavy chain family
ENSG00000133401	23037	PDZD2	2.13119	58.8966	4.78845	1.81733e-21	PDZ domain containing 2 [Source:HGNC Symbol;Acc:18486]
ENSG00000135899	3431	SP110	48.1713	1336.21	4.79384	4.135e-263	SP110 nuclear body protein [Source:HGNC Symbol;Acc:5401]
ENSG00000250133	100874364	HOXC-AS2	0.425578	11.994	4.81674	0.0202041	HOXC cluster antisense RNA 2 [Source:HGNC Symbol;Acc:43750]
ENSG00000243649	629	CFB	4.26569	120.723	4.82278	5.61989e-31	complement factor B [Source:HGNC Symbol;Acc:1037]
ENSG00000243650		RN7SL834P	0.42723	12.1248	4.82681	0.000259981	RNA
ENSG00000152495	814	CAMK4	1.27839	36.6437	4.84117	3.00821e-11	calcium/calmodulin-dependent protein kinase IV [Source:HGNC Symbol;Acc:1464]
ENSG00000269640		CTD-2521M24.9	0.851156	24.7825	4.86376	7.73505e-09
ENSG00000187510	440107	PLEKHG7	0.425578	12.4586	4.87157	0.000272604	pleckstrin homology domain containing
ENSG00000116194	9068	ANGPTL1	0.425578	12.8587	4.91718	3.77199e-05	angiopoietin-like 1 [Source:HGNC Symbol;Acc:489]
ENSG00000138496	83666	PARP9	88.7053	2694.15	4.92467	0	poly (ADP-ribose) polymerase family
ENSG00000121380	79370	BCL2L14	0.425578	13.3252	4.96859	4.79551e-05	BCL2-like 14 (apoptosis facilitator) [Source:HGNC Symbol;Acc:16657]
ENSG00000167207	64127	NOD2	0.42723	13.7898	5.01244	4.29998e-06	nucleotide-binding oligomerization domain containing 2 [Source:HGNC Symbol;Acc:5331]
ENSG00000163565	3428	IFI16	58.0091	1904.45	5.03695	0	interferon
ENSG00000130589	85441	HELZ2	118.973	3911.23	5.03892	0	helicase with zinc finger 2
ENSG00000142089	10410	IFITM3	40.0853	1324.01	5.04569	1.02753e-176	interferon induced transmembrane protein 3 [Source:HGNC Symbol;Acc:5414]
ENSG00000163644	152926	PPM1K	11.9377	394.413	5.04612	1.4054e-121	protein phosphatase
ENSG00000182329	100652824	AC079354.1	0.42723	14.2581	5.06063	0.00217716	uncharacterized protein KIAA2012 [Source:RefSeq peptide;Acc:NP_001264301]
ENSG00000164342	7098	TLR3	16.2	549.575	5.08425	5.66154e-155	toll-like receptor 3 [Source:HGNC Symbol;Acc:11849]
ENSG00000119915	83401	ELOVL3	0.425578	14.7227	5.11248	2.31138e-06	ELOVL fatty acid elongase 3 [Source:HGNC Symbol;Acc:18047]
ENSG00000172183	3669	ISG20	42.238	1474.29	5.12534	5.12027e-136	interferon stimulated exonuclease gene 20kDa [Source:HGNC Symbol;Acc:6130]
ENSG00000110876	6404	SELPLG	0.425578	15.1229	5.15116	1.25359e-05	selectin P ligand [Source:HGNC Symbol;Acc:10722]
ENSG00000270426		RP11-326I11.5	0.42723	15.6557	5.19553	2.84303e-06
ENSG00000079263	11262	SP140	0.425578	16.0558	5.23753	4.18429e-06	SP140 nuclear body protein [Source:HGNC Symbol;Acc:17133]
ENSG00000203797	8528	DDO	0.852808	32.2463	5.24077	4.59649e-11	D-aspartate oxidase [Source:HGNC Symbol;Acc:2727]
ENSG00000133321	5920	RARRES3	16.2034	616.333	5.24935	6.26288e-180	retinoic acid receptor responder (tazarotene induced) 3 [Source:HGNC Symbol;Acc:9869]
ENSG00000100342	8542	APOL1	46.05	1758.8	5.25524	0	apolipoprotein L
ENSG00000270019		RP11-141B14.1	0.42723	16.3914	5.26178	0.000282361
ENSG00000101342	140711	TLDC2	0.85446	35.4453	5.37444	4.63559e-12	TBC/LysM-associated domain containing 2 [Source:HGNC Symbol;Acc:16112]
ENSG00000133328	54979	HRASLS2	1.70562	77.8177	5.51173	1.70736e-32	HRAS-like suppressor 2 [Source:HGNC Symbol;Acc:17824]
ENSG00000155918	154064	RAET1L	0.425578	20.3869	5.58208	7.24235e-10	retinoic acid early transcript 1L [Source:HGNC Symbol;Acc:16798]
ENSG00000144837	51365	PLA1A	6.82412	334.252	5.61415	1.38438e-118	phospholipase A1 member A [Source:HGNC Symbol;Acc:17661]
ENSG00000117707	5629	PROX1	0.425578	21.3863	5.65112	1.77429e-08	prospero homeobox 1 [Source:HGNC Symbol;Acc:9459]
ENSG00000168016	9881	TRANK1	75.89	3868.71	5.6718	1.91742e-146	tetratricopeptide repeat and ankyrin repeat containing 1 [Source:HGNC Symbol;Acc:29011]
ENSG00000268510		IFNL3P1	0.852808	44.9684	5.72055	7.17516e-14	interferon
ENSG00000171855	3456	IFNB1	0.852808	45.5051	5.73766	4.75532e-24	interferon
ENSG00000137628	55601	DDX60	25.995	1390.38	5.7411	8.01004e-239	DEAD (Asp-Glu-Ala-Asp) box polypeptide 60 [Source:HGNC Symbol;Acc:25942]
ENSG00000006210	6376	CX3CL1	2.1345	115.992	5.76398	9.90991e-25	chemokine (C-X3-C motif) ligand 1 [Source:HGNC Symbol;Acc:10647]
ENSG00000225963		AC009950.2	0.852808	46.3716	5.76488	3.12605e-18
ENSG00000138646	51191	HERC5	65.2324	3550.58	5.76632	0	HECT and RLD domain containing E3 ubiquitin protein ligase 5 [Source:HGNC Symbol;Acc:24368]
ENSG00000177669	619373	MBOAT4	0.425578	23.3186	5.77591	1.37648e-07	membrane bound O-acyltransferase domain containing 4 [Source:HGNC Symbol;Acc:32311]
ENSG00000169429	3576	IL8	6.81751	392.813	5.84845	2.08376e-155	interleukin 8 [Source:HGNC Symbol;Acc:6025]
ENSG00000107201	23586	DDX58	88.6805	5160.92	5.86287	0	DEAD (Asp-Glu-Ala-Asp) box polypeptide 58 [Source:HGNC Symbol;Acc:19102]
ENSG00000131401	256236	NAPSB	0.852808	53.0978	5.96029	1.11155e-19	napsin B aspartic peptidase
ENSG00000115009	6364	CCL20	0.425578	26.5157	5.96128	5.85265e-14	chemokine (C-C motif) ligand 20 [Source:HGNC Symbol;Acc:10619]
ENSG00000205413	54809	SAMD9	75.4661	4747.66	5.97524	8.60562e-99	sterile alpha motif domain containing 9 [Source:HGNC Symbol;Acc:1348]
ENSG00000177409	219285	SAMD9L	30.7094	1957.09	5.99389	4.14538e-182	sterile alpha motif domain containing 9-like [Source:HGNC Symbol;Acc:1349]
ENSG00000204261	100507463	TAPSAR1	0.852808	55.032	6.01191	5.43658e-23	TAP1 and PSMB8 antisense RNA 1 [Source:HGNC Symbol;Acc:39758]
ENSG00000130775	9473	THEMIS2	3.40958	239.043	6.13153	3.56005e-49	thymocyte selection associated family member 2 [Source:HGNC Symbol;Acc:16839]
ENSG00000250508		RP11-757G1.6	0.42723	30.1148	6.13932	1.88708e-14
ENSG00000110944	51561	IL23A	0.42723	30.1812	6.14249	1.58172e-13	interleukin 23
ENSG00000149131	710	SERPING1	3.83681	272.156	6.14838	1.52047e-104	serpin peptidase inhibitor
ENSG00000225886		RP11-288L9.4	0.42723	31.1142	6.18641	8.79463e-13
ENSG00000111913	9750	FAM65B	0.425578	32.5118	6.25539	1.0571e-14	family with sequence similarity 65
ENSG00000134716	1573	CYP2J2	0.85446	65.3572	6.25719	4.77738e-26	cytochrome P450
ENSG00000185507	3665	IRF7	20.0435	1562.83	6.28489	1.75068e-150	interferon regulatory factor 7 [Source:HGNC Symbol;Acc:6122]
ENSG00000137752	834	CASP1	1.28169	111.397	6.44152	9.56128e-48	caspase 1
ENSG00000168961	3965	LGALS9	5.54243	488.414	6.46144	2.31007e-164	lectin
ENSG00000185338	8651	SOCS1	0.852808	79.9491	6.55072	6.5866e-31	suppressor of cytokine signaling 1 [Source:HGNC Symbol;Acc:19383]
ENSG00000266976		AC079466.1	0.425578	43.4381	6.67339	1.32915e-18
ENSG00000234290		AC116366.6	0.42723	48.2357	6.81894	5.11002e-20
ENSG00000178685	84875	PARP10	10.2287	1173.28	6.84178	9.90472e-148	poly (ADP-ribose) polymerase family
ENSG00000133106	94240	EPSTI1	0.852808	99.4676	6.86586	2.26257e-42	epithelial stromal interaction 1 (breast) [Source:HGNC Symbol;Acc:16465]
ENSG00000120217	29126	CD274	3.83351	459.511	6.90529	1.58905e-163	CD274 molecule [Source:HGNC Symbol;Acc:17635]
ENSG00000182179	7318	UBA7	3.40958	419.465	6.94281	1.1704e-145	ubiquitin-like modifier activating enzyme 7 [Source:HGNC Symbol;Acc:12471]
ENSG00000115267	64135	IFIH1	26.4354	3682.03	7.12189	0	interferon induced with helicase C domain 1 [Source:HGNC Symbol;Acc:18873]
ENSG00000090339	3383	ICAM1	0.42723	62.7612	7.19872	6.01577e-24	intercellular adhesion molecule 1 [Source:HGNC Symbol;Acc:5344]
ENSG00000108771	79132	DHX58	2.13119	319.192	7.22662	1.66214e-126	DEXH (Asp-Glu-X-His) box polypeptide 58 [Source:HGNC Symbol;Acc:29517]
ENSG00000225492	400759	GBP1P1	0.42723	65.6265	7.26312	1.6569e-24	guanylate binding protein 1
ENSG00000130303	684	BST2	2.55677	422.129	7.36722	5.1833e-157	bone marrow stromal cell antigen 2 [Source:HGNC Symbol;Acc:1119]
ENSG00000121858	8743	TNFSF10	8.10415	1363.26	7.39418	0	tumor necrosis factor (ligand) superfamily
ENSG00000010030	51513	ETV7	0.425578	71.9525	7.40148	5.48713e-31	ets variant 7 [Source:HGNC Symbol;Acc:18160]
ENSG00000102524	10673	TNFSF13B	1.27839	218.332	7.41606	1.60262e-84	tumor necrosis factor (ligand) superfamily
ENSG00000168062	116071	BATF2	6.40019	1261.58	7.6229	0	basic leucine zipper transcription factor
ENSG00000126709	2537	IFI6	25.5859	5146.26	7.65203	0	interferon
ENSG00000106560	26157	GIMAP2	0.42723	88.3439	7.69197	1.69664e-37	GTPase
ENSG00000132274	10346	TRIM22	9.81638	2128.52	7.76044	0	tripartite motif containing 22 [Source:HGNC Symbol;Acc:16379]
ENSG00000105559	57664	PLEKHA4	2.55842	627.726	7.93874	3.12121e-227	pleckstrin homology domain containing
ENSG00000185885	8519	IFITM1	2.55512	719.52	8.1375	1.67503e-117	interferon induced transmembrane protein 1 [Source:HGNC Symbol;Acc:5412]
ENSG00000119917	3437	IFIT3	37.0996	11282.6	8.24848	0	interferon-induced protein with tetratricopeptide repeats 3 [Source:HGNC Symbol;Acc:5411]
ENSG00000165949	3429	IFI27	5.96966	1816.48	8.24928	0	interferon
ENSG00000117228	2633	GBP1	3.41454	1048.99	8.26309	0	guanylate binding protein 1
ENSG00000134326	129607	CMPK2	5.97296	1929.74	8.33574	0	cytidine monophosphate (UMP-CMP) kinase 2
ENSG00000214872	219537	SMTNL1	0.852808	300.741	8.46208	2.14055e-119	smoothelin-like 1 [Source:HGNC Symbol;Acc:32394]
ENSG00000134321	91543	RSAD2	2.13119	833	8.61051	2.72463e-294	radical S-adenosyl methionine domain containing 2 [Source:HGNC Symbol;Acc:30908]
ENSG00000078081	27074	LAMP3	3.41123	1339.73	8.61743	0	lysosomal-associated membrane protein 3 [Source:HGNC Symbol;Acc:14582]
ENSG00000187608	9636	ISG15	11.0915	4621.6	8.7028	9.5762e-179	ISG15 ubiquitin-like modifier [Source:HGNC Symbol;Acc:4053]
ENSG00000119922	3433	IFIT2	25.1669	19961.3	9.63146	0	interferon-induced protein with tetratricopeptide repeats 2 [Source:HGNC Symbol;Acc:5409]
ENSG00000135114	8638	OASL	6.39358	5340.45	9.70612	0	2'-5'-oligoadenylate synthetase-like [Source:HGNC Symbol;Acc:8090]
ENSG00000185745	3434	IFIT1	21.7441	18338	9.72	0	interferon-induced protein with tetratricopeptide repeats 1 [Source:HGNC Symbol;Acc:5407]
ENSG00000161570	6352	CCL5	1.70727	1656.59	9.92231	0	chemokine (C-C motif) ligand 5 [Source:HGNC Symbol;Acc:10632]
ENSG00000131203	3620	IDO1	0.851156	937.715	10.1055	2.30429e-173	indoleamine 2
ENSG00000137965	10561	IFI44	0.42723	525.729	10.2651	1.38221e-201	interferon-induced protein 44 [Source:HGNC Symbol;Acc:16938]
ENSG00000132530	54739	XAF1	1.27673	1907.78	10.5452	0	XIAP associated factor 1 [Source:HGNC Symbol;Acc:30932]
ENSG00000111335	4939	OAS2	3.83351	7197.83	10.8747	0	2'-5'-oligoadenylate synthetase 2
ENSG00000157601	4599	MX1	4.69623	8970.57	10.8995	0	myxovirus (influenza virus) resistance 1
ENSG00000183486	4600	MX2	0.42723	920.476	11.0732	8.83776e-287	myxovirus (influenza virus) resistance 2 (mouse) [Source:HGNC Symbol;Acc:7533]
ENSG00000017483	92745	SLC38A5	0	7.32912	Inf	0.00260101	solute carrier family 38
ENSG00000019582	972	CD74	0	4.93033	Inf	0.0137056	CD74 molecule
ENSG00000070190	27071	DAPP1	0	22.452	Inf	2.06037e-10	dual adaptor of phosphotyrosine and 3-phosphoinositides [Source:HGNC Symbol;Acc:16500]
ENSG00000075891	5076	PAX2	0	6.99538	Inf	0.00666449	paired box 2 [Source:HGNC Symbol;Acc:8616]
ENSG00000078098	2191	FAP	0	8.32846	Inf	0.000261907	fibroblast activation protein
ENSG00000079215	6507	SLC1A3	0	7.12813	Inf	0.0013321	solute carrier family 1 (glial high affinity glutamate transporter)
ENSG00000087237	1071	CETP	0	21.519	Inf	2.01686e-09	cholesteryl ester transfer protein
ENSG00000095585	29760	BLNK	0	10.3271	Inf	0.000353954	B-cell linker [Source:HGNC Symbol;Acc:14211]
ENSG00000100336	80832	APOL4	0	5.33044	Inf	0.0310902	apolipoprotein L
ENSG00000104415	8840	WISP1	0	7.39549	Inf	0.00156454	WNT1 inducible signaling pathway protein 1 [Source:HGNC Symbol;Acc:12769]
ENSG00000104951	259307	IL4I1	0	46.9045	Inf	4.74259e-24	interleukin 4 induced 1 [Source:HGNC Symbol;Acc:19094]
ENSG00000105219	79935	CNTD2	0	6.66165	Inf	0.0106067	cyclin N-terminal domain containing 2 [Source:HGNC Symbol;Acc:25805]
ENSG00000105679	26330	GAPDHS	0	6.39615	Inf	0.0215075	glyceraldehyde-3-phosphate dehydrogenase
ENSG00000107105	1993	ELAVL2	0	6.5289	Inf	0.0231233	ELAV like neuron-specific RNA binding protein 2 [Source:HGNC Symbol;Acc:3313]
ENSG00000110446	51296	SLC15A3	0	94.4045	Inf	1.74917e-43	solute carrier family 15 (oligopeptide transporter)
ENSG00000115155	9381	OTOF	0	5.39681	Inf	0.0223477	otoferlin [Source:HGNC Symbol;Acc:8515]
ENSG00000122477	127495	LRRC39	0	5.99604	Inf	0.030181	leucine rich repeat containing 39 [Source:HGNC Symbol;Acc:28228]
ENSG00000124256	81030	ZBP1	0	71.6225	Inf	4.07916e-31	Z-DNA binding protein 1 [Source:HGNC Symbol;Acc:16176]
ENSG00000125735	8740	TNFSF14	0	24.9171	Inf	2.0936e-13	tumor necrosis factor (ligand) superfamily
ENSG00000126262	2867	FFAR2	0	14.791	Inf	4.72558e-07	free fatty acid receptor 2 [Source:HGNC Symbol;Acc:4501]
ENSG00000128284	80833	APOL3	0	181.482	Inf	2.67155e-79	apolipoprotein L
ENSG00000129226	968	CD68	0	5.59593	Inf	0.0177633	CD68 molecule [Source:HGNC Symbol;Acc:1693]
ENSG00000130812	83854	ANGPTL6	0	5.52956	Inf	0.0434237	angiopoietin-like 6 [Source:HGNC Symbol;Acc:23140]
ENSG00000134339	6289	SAA2	0	5.39681	Inf	0.00591745	serum amyloid A2 [Source:HGNC Symbol;Acc:10514]
ENSG00000136244	3569	IL6	0	12.7923	Inf	2.34571e-07	interleukin 6 (interferon
ENSG00000136514	64108	RTP4	0	69.2901	Inf	1.87543e-32	receptor (chemosensory) transporter protein 4 [Source:HGNC Symbol;Acc:23992]
ENSG00000136689	3557	IL1RN	0	4.39747	Inf	0.0471953	interleukin 1 receptor antagonist [Source:HGNC Symbol;Acc:6000]
ENSG00000137959	10964	IFI44L	0	284.416	Inf	9.76202e-101	interferon-induced protein 44-like [Source:HGNC Symbol;Acc:17817]
ENSG00000140279	50506	DUOX2	0	4.93033	Inf	0.0174716	dual oxidase 2 [Source:HGNC Symbol;Acc:13273]
ENSG00000144035	9027	NAT8	0	17.4553	Inf	9.3108e-07	N-acetyltransferase 8 (GCN5-related
ENSG00000154451	115362	GBP5	0	37.2448	Inf	1.49095e-20	guanylate binding protein 5 [Source:HGNC Symbol;Acc:19895]
ENSG00000157873	8764	TNFRSF14	0	13.0578	Inf	3.17494e-06	tumor necrosis factor receptor superfamily
ENSG00000162654	115361	GBP4	0	916.545	Inf	3.33735e-256	guanylate binding protein 4 [Source:HGNC Symbol;Acc:20480]
ENSG00000163554	6708	SPTA1	0	9.25956	Inf	0.000259253	spectrin
ENSG00000168671	167127	UGT3A2	0	5.79692	Inf	0.0351272	UDP glycosyltransferase 3 family
ENSG00000169245	3627	CXCL10	0	131.181	Inf	4.64418e-73	chemokine (C-X-C motif) ligand 10 [Source:HGNC Symbol;Acc:10637]
ENSG00000169248	6373	CXCL11	0	77.6831	Inf	9.87452e-45	chemokine (C-X-C motif) ligand 11 [Source:HGNC Symbol;Acc:10638]
ENSG00000170379	285966	FAM115C	0	9.46055	Inf	0.000646911	family with sequence similarity 115
ENSG00000172243	64581	CLEC7A	0	4.79758	Inf	0.0298222	C-type lectin domain family 7
ENSG00000173762	924	CD7	0	5.92967	Inf	0.0214359	CD7 molecule [Source:HGNC Symbol;Acc:1695]
ENSG00000180353	3059	HCLS1	0	9.46055	Inf	0.000283086	hematopoietic cell-specific Lyn substrate 1 [Source:HGNC Symbol;Acc:4844]
ENSG00000182393	282618	IFNL1	0	187.345	Inf	6.28447e-90	interferon
ENSG00000183709	282616	IFNL2	0	162.432	Inf	4.09581e-79	interferon
ENSG00000183785	51807	TUBA8	0	18.1209	Inf	1.64663e-06	tubulin
ENSG00000188282	285180	RUFY4	0	108.862	Inf	3.55608e-49	RUN and FYVE domain containing 4 [Source:HGNC Symbol;Acc:24804]
ENSG00000188676	169355	IDO2	0	5.39681	Inf	0.0142524	indoleamine 2
ENSG00000196684	84941	HSH2D	0	115.057	Inf	2.7561e-34	hematopoietic SH2 domain containing [Source:HGNC Symbol;Acc:24920]
ENSG00000197110	282617	IFNL3	0	153.897	Inf	1.93865e-49	interferon
ENSG00000197646	80380	PDCD1LG2	0	7.39549	Inf	0.00380783	programmed cell death 1 ligand 2 [Source:HGNC Symbol;Acc:18731]
ENSG00000197721	1379	CR1L	0	7.99472	Inf	0.000817066	complement component (3b/4b) receptor 1-like [Source:HGNC Symbol;Acc:2335]
ENSG00000205710	100130311	C17orf107	0	6.5289	Inf	0.00774665	chromosome 17 open reading frame 107 [Source:HGNC Symbol;Acc:37238]
ENSG00000213512	388646	GBP7	0	23.1176	Inf	1.36035e-10	guanylate binding protein 7 [Source:HGNC Symbol;Acc:29606]
ENSG00000215196	285696	AC091878.1	0	5.52956	Inf	0.0173014
ENSG00000225101		OR52K3P	0	11.5256	Inf	4.89305e-05	olfactory receptor
ENSG00000225472		RP11-120J1.1	0	8.92769	Inf	0.000997552
ENSG00000225964		AC017076.5	0	19.1885	Inf	3.10275e-05
ENSG00000226025	400696	LGALS17A	0	348.77	Inf	1.07933e-136
ENSG00000226508		AC104655.3	0	5.39681	Inf	0.0487294
ENSG00000228318		AP001610.5	0	13.4579	Inf	3.90493e-06
ENSG00000229474	197135	PATL2	0	17.387	Inf	2.69188e-06	protein associated with topoisomerase II homolog 2 (yeast) [Source:HGNC Symbol;Acc:33630]
ENSG00000229677		RP11-383F6.1	0	8.99406	Inf	0.000645211
ENSG00000230191		RP4-725G10.3	0	6.39615	Inf	0.0152739
ENSG00000232810	7124	TNF	0	5.06308	Inf	0.0121538	tumor necrosis factor [Source:HGNC Symbol;Acc:11892]
ENSG00000235903	100509894	CPB2-AS1	0	6.46253	Inf	0.0177886	CPB2 antisense RNA 1 [Source:HGNC Symbol;Acc:39898]
ENSG00000237805		AC015849.2	0	5.59593	Inf	0.00946364
ENSG00000237988		OR2I1P	0	9.59329	Inf	0.000183934	olfactory receptor
ENSG00000239713	60489	APOBEC3G	0	16.7233	Inf	1.61003e-08	apolipoprotein B mRNA editing enzyme
ENSG00000241106	3112	HLA-DOB	0	8.0611	Inf	0.000932872	major histocompatibility complex
ENSG00000245479	101929765	RP11-387D10.3	0	5.92967	Inf	0.034516
ENSG00000247624	441009	CPEB2-AS1	0	9.79429	Inf	0.00066392	CPEB2 antisense RNA 1 (head to head) [Source:HGNC Symbol;Acc:49082]
ENSG00000249934		RP11-466G12.3	0	5.59593	Inf	0.0221641
ENSG00000253522	406938	MIR146A	0	7.72736	Inf	0.00151557	microRNA 146a [Source:HGNC Symbol;Acc:31533]
ENSG00000253666		KB-1615E4.2	0	4.86396	Inf	0.0269974
ENSG00000253838		RP11-44K6.2	0	8.32846	Inf	0.000270048
ENSG00000254503		CTD-2521M24.4	0	7.46187	Inf	0.00763069
ENSG00000255328		RP11-326C3.12	0	7.39549	Inf	0.00895113
ENSG00000256262	100131733	USP30-AS1	0	6.79626	Inf	0.0165105	USP30 antisense RNA 1 [Source:HGNC Symbol;Acc:40909]
ENSG00000257452		RP1-71H24.1	0	6.66352	Inf	0.00520009
ENSG00000259342		RP11-519G16.5	0	6.39615	Inf	0.00415524
ENSG00000260253		RP4-676L2.1	0	6.39615	Inf	0.0328232
ENSG00000260493		RP11-219B4.7	0	6.12879	Inf	0.0307142
ENSG00000261056		RP11-454F8.2	0	14.992	Inf	2.89793e-05
ENSG00000261618		RP11-79H23.3	0	12.7259	Inf	3.48275e-06
ENSG00000262408	246754	RP11-670E13.3	0	5.8633	Inf	0.0285036
ENSG00000262681		RP11-311F12.1	0	6.5289	Inf	0.0142148
ENSG00000268088		AC093063.2	0	12.3258	Inf	2.52985e-05
ENSG00000269720		CTD-2521M24.5	0	6.5289	Inf	0.0083529
ENSG00000270030		RP11-326C3.13	0	6.99538	Inf	0.0227474
ENSG00000271427		RP11-188D8.1	0	8.19572	Inf	0.0013056
ENSG00000272395	101180976	IFNL4	0	8.19384	Inf	0.000281988	interferon
ENSG00000273445		RP11-1399P15.1	0	14.9237	Inf	5.38542e-07
* Down-regulated genes were colored blue, while up-regulated genes were colored orange.

## Sheet: 24H
Table S1C. Differentially expressed genes at 24 dpi.
Ensemble_ID	Entrez_ID	Gene_name	Expression_level(control)	Expression_level(current_condition)	Log2 expression fold change	P-value	Gene function Description
ENSG00000107957	9644	SH3PXD2A	133.454	66.6958	-1.00067	1.28634e-05	SH3 and PX domains 2A [Source:HGNC Symbol;Acc:23664]
ENSG00000163781	11073	TOPBP1	600.383	299.906	-1.00137	1.08283e-15	topoisomerase (DNA) II binding protein 1 [Source:HGNC Symbol;Acc:17008]
ENSG00000165912	29763	PACSIN3	105.323	52.6103	-1.0014	0.00010496	protein kinase C and casein kinase substrate in neurons 3 [Source:HGNC Symbol;Acc:8572]
ENSG00000132359	23108	RAP1GAP2	247.72	123.704	-1.00182	1.06393e-08	RAP1 GTPase activating protein 2 [Source:HGNC Symbol;Acc:29176]
ENSG00000169814	686	BTD	95.0988	47.4884	-1.00185	0.000233501	biotinidase [Source:HGNC Symbol;Acc:1122]
ENSG00000115282	64427	TTC31	274.169	136.899	-1.00196	2.15001e-09	tetratricopeptide repeat domain 31 [Source:HGNC Symbol;Acc:25759]
ENSG00000198088	54830	NUP62CL	92.547	46.208	-1.00204	0.000339996	nucleoporin 62kDa C-terminal like [Source:HGNC Symbol;Acc:25960]
ENSG00000124942	79026	AHNAK	5242.35	2616.42	-1.00262	6.5048e-05	AHNAK nucleoprotein [Source:HGNC Symbol;Acc:347]
ENSG00000113361	1004	CDH6	30.6961	15.3098	-1.0036	0.0490282	cadherin 6
ENSG00000126215	7517	XRCC3	176.518	88.0186	-1.00394	7.16015e-07	X-ray repair complementing defective repair in Chinese hamster cells 3 [Source:HGNC Symbol;Acc:12830]
ENSG00000136444	55316	RSAD1	317.218	158.166	-1.00404	2.63152e-10	radical S-adenosyl methionine domain containing 1 [Source:HGNC Symbol;Acc:25634]
ENSG00000101442	79913	ACTR5	119.4	59.5138	-1.0045	4.35587e-05	ARP5 actin-related protein 5 homolog (yeast) [Source:HGNC Symbol;Acc:14671]
ENSG00000183963	6525	SMTN	165.456	82.4511	-1.00484	3.89383e-06	smoothelin [Source:HGNC Symbol;Acc:11126]
ENSG00000100129	51386	EIF3L	1430.18	712.218	-1.00581	1.08396e-23	eukaryotic translation initiation factor 3
ENSG00000157796	57728	WDR19	143.684	71.5392	-1.00609	4.25972e-06	WD repeat domain 19 [Source:HGNC Symbol;Acc:18340]
ENSG00000105655	51477	ISYNA1	121.1	60.293	-1.00614	3.54451e-05	inositol-3-phosphate synthase 1 [Source:HGNC Symbol;Acc:29821]
ENSG00000175416	1212	CLTB	298.91	148.812	-1.00622	4.45274e-10	clathrin
ENSG00000170791	79145	CHCHD7	84.0024	41.8101	-1.00658	0.000778966	coiled-coil-helix-coiled-coil-helix domain containing 7 [Source:HGNC Symbol;Acc:28314]
ENSG00000261799		RP11-283I3.6	42.6255	21.211	-1.0069	0.0221136
ENSG00000157216	23648	SSBP3	80.573	40.0838	-1.00728	0.000614023	single stranded DNA binding protein 3 [Source:HGNC Symbol;Acc:15674]
ENSG00000123411	64375	IKZF4	46.8896	23.3267	-1.00728	0.0153892	IKAROS family zinc finger 4 (Eos) [Source:HGNC Symbol;Acc:13179]
ENSG00000167315	10449	ACAA2	295.062	146.752	-1.00763	3.47226e-10	acetyl-CoA acyltransferase 2 [Source:HGNC Symbol;Acc:83]
ENSG00000066739	55102	ATG2B	354.753	176.369	-1.00822	4.42886e-10	autophagy related 2B [Source:HGNC Symbol;Acc:20187]
ENSG00000164241	401207	C5orf63	37.5136	18.6503	-1.00822	0.0474178	chromosome 5 open reading frame 63 [Source:HGNC Symbol;Acc:40051]
ENSG00000130770	93974	ATPIF1	219.996	109.34	-1.00865	2.72656e-08	ATPase inhibitory factor 1 [Source:HGNC Symbol;Acc:871]
ENSG00000141376	54828	BCAS3	169.283	84.1214	-1.00889	5.483e-07	breast carcinoma amplified sequence 3 [Source:HGNC Symbol;Acc:14347]
ENSG00000175274	9537	TP53I11	710.386	352.852	-1.00954	3.17105e-17	tumor protein p53 inducible protein 11 [Source:HGNC Symbol;Acc:16842]
ENSG00000172992	79877	DCAKD	139.887	69.4791	-1.00961	2.55132e-05	dephospho-CoA kinase domain containing [Source:HGNC Symbol;Acc:26238]
ENSG00000118655	64858	DCLRE1B	84.4214	41.9214	-1.00992	0.000764635	DNA cross-link repair 1B [Source:HGNC Symbol;Acc:17641]
ENSG00000151690	54842	MFSD6	474.988	235.772	-1.01049	2.09382e-13	major facilitator superfamily domain containing 6 [Source:HGNC Symbol;Acc:24711]
ENSG00000126522	435	ASL	68.642	34.0713	-1.01053	0.00182129	argininosuccinate lyase [Source:HGNC Symbol;Acc:746]
ENSG00000170962	80310	PDGFD	197.007	97.7609	-1.01092	1.35531e-07	platelet derived growth factor D [Source:HGNC Symbol;Acc:30620]
ENSG00000223546	100287765	LINC00630	44.3394	21.9907	-1.01169	0.027049	long intergenic non-protein coding RNA 630 [Source:HGNC Symbol;Acc:44263]
ENSG00000114473	84223	IQCG	35.8295	17.7598	-1.01254	0.043519	IQ motif containing G [Source:HGNC Symbol;Acc:25251]
ENSG00000111667	8078	USP5	945.309	468.483	-1.01279	2.2681e-20	ubiquitin specific peptidase 5 (isopeptidase T) [Source:HGNC Symbol;Acc:12628]
ENSG00000168792	116236	ABHD15	251.616	124.651	-1.01334	1.2757e-08	abhydrolase domain containing 15 [Source:HGNC Symbol;Acc:26971]
ENSG00000136518	86	ACTL6A	346.273	171.471	-1.01395	6.36554e-10	actin-like 6A [Source:HGNC Symbol;Acc:24124]
ENSG00000081923	5205	ATP8B1	207.678	102.716	-1.01569	1.09106e-07	ATPase
ENSG00000163697	323	APBB2	127.482	63.0211	-1.01639	1.89205e-05	amyloid beta (A4) precursor protein-binding
ENSG00000110429	26273	FBXO3	253.297	125.207	-1.01652	2.8801e-09	F-box protein 3 [Source:HGNC Symbol;Acc:13582]
ENSG00000183077	125061	AFMID	103.191	50.9962	-1.01686	0.000153283	arylformamidase [Source:HGNC Symbol;Acc:20910]
ENSG00000185504	80233	C17orf70	194.425	96.0351	-1.01758	2.00551e-07	chromosome 17 open reading frame 70 [Source:HGNC Symbol;Acc:26171]
ENSG00000160447	29941	PKN3	150.962	74.5459	-1.01798	0.000253319	protein kinase N3 [Source:HGNC Symbol;Acc:17999]
ENSG00000186153	51741	WWOX	74.2042	36.6325	-1.01838	0.000882741	WW domain containing oxidoreductase [Source:HGNC Symbol;Acc:12799]
ENSG00000165238	65268	WNK2	40.5043	19.9863	-1.01906	0.0209743	WNK lysine deficient protein kinase 2 [Source:HGNC Symbol;Acc:14542]
ENSG00000149150	8501	SLC43A1	46.0384	22.7144	-1.01923	0.0213568	solute carrier family 43 (amino acid system L transporter)
ENSG00000115561	51652	CHMP3	648.507	319.95	-1.01928	5.50537e-17	charged multivesicular body protein 3 [Source:HGNC Symbol;Acc:29865]
ENSG00000178585	56998	CTNNBIP1	40.077	19.7638	-1.01992	0.0303692	catenin
ENSG00000196151	151525	WDSUB1	78.0311	38.4696	-1.02033	0.000812543	WD repeat
ENSG00000150433	219854	TMEM218	96.3475	47.4888	-1.02066	0.00019115	transmembrane protein 218 [Source:HGNC Symbol;Acc:27344]
ENSG00000121897	11019	LIAS	58.8487	29.005	-1.02071	0.00421411	lipoic acid synthetase [Source:HGNC Symbol;Acc:16429]
ENSG00000223559		RP11-700P18.1	43.4883	21.4335	-1.02076	0.0150521
ENSG00000108479	2584	GALK1	183.783	90.5237	-1.02163	1.97033e-07	galactokinase 1 [Source:HGNC Symbol;Acc:4118]
ENSG00000147799	80728	ARHGAP39	115.574	56.8969	-1.0224	0.000478672	Rho GTPase activating protein 39 [Source:HGNC Symbol;Acc:29351]
ENSG00000163923	116832	RPL39L	116.838	57.4542	-1.02403	2.3575e-05	ribosomal protein L39-like [Source:HGNC Symbol;Acc:17094]
ENSG00000125868	11034	DSTN	3948.99	1941.69	-1.02417	6.12147e-32	destrin (actin depolymerizing factor) [Source:HGNC Symbol;Acc:15750]
ENSG00000110442	29099	COMMD9	179.504	88.185	-1.02541	2.28525e-07	COMM domain containing 9 [Source:HGNC Symbol;Acc:25014]
ENSG00000114779	84836	ABHD14B	181.224	89.0203	-1.02557	2.37214e-07	abhydrolase domain containing 14B [Source:HGNC Symbol;Acc:28235]
ENSG00000154743	80746	TSEN2	117.679	57.7874	-1.02603	0.000102258	TSEN2 tRNA splicing endonuclease subunit [Source:HGNC Symbol;Acc:28422]
ENSG00000101955	8406	SRPX	78.4765	38.5258	-1.02644	0.00776954	sushi-repeat containing protein
ENSG00000092853	63967	CLSPN	173.122	84.9562	-1.02699	5.98877e-07	claspin [Source:HGNC Symbol;Acc:19715]
ENSG00000170088	201931	TMEM192	157.751	77.3848	-1.02753	1.39228e-06	transmembrane protein 192 [Source:HGNC Symbol;Acc:26775]
ENSG00000070087	5217	PFN2	1139.76	559.063	-1.02764	3.46894e-22	profilin 2 [Source:HGNC Symbol;Acc:8882]
ENSG00000164048	51385	ZNF589	63.1078	30.9538	-1.0277	0.00304668	zinc finger protein 589 [Source:HGNC Symbol;Acc:16747]
ENSG00000163050	56997	ADCK3	236.249	115.855	-1.02799	1.59138e-08	aarF domain containing kinase 3 [Source:HGNC Symbol;Acc:16812]
ENSG00000152582	79925	SPEF2	64.3812	31.5662	-1.02826	0.00342593	sperm flagellar 2 [Source:HGNC Symbol;Acc:26293]
ENSG00000111602	8914	TIMELESS	1035.38	507.455	-1.0288	7.41907e-22	timeless circadian clock [Source:HGNC Symbol;Acc:11813]
ENSG00000099337	9424	KCNK6	63.9523	31.3437	-1.02882	0.00407584	potassium channel
ENSG00000196074	10388	SYCP2	53.7401	26.333	-1.02913	0.00653114	synaptonemal complex protein 2 [Source:HGNC Symbol;Acc:11490]
ENSG00000136938	10541	ANP32B	1497.55	733.652	-1.02944	6.03547e-25	acidic (leucine-rich) nuclear phosphoprotein 32 family
ENSG00000094804	990	CDC6	671.19	328.8	-1.02951	2.0636e-17	cell division cycle 6 [Source:HGNC Symbol;Acc:1744]
ENSG00000157833	150946	GAREML	92.509	45.3175	-1.02953	0.000341692	GRB2 associated
ENSG00000130508	7837	PXDN	44.3427	21.7121	-1.0302	0.0180898	peroxidasin homolog (Drosophila) [Source:HGNC Symbol;Acc:14966]
ENSG00000181544	2187	FANCB	49.4662	24.2177	-1.03038	0.0118725	Fanconi anemia
ENSG00000198074	57016	AKR1B10	31418.9	15381.4	-1.03044	5.6112e-38	aldo-keto reductase family 1
ENSG00000101546	79863	RBFA	93.8271	45.9298	-1.03057	0.00022302	ribosome binding factor A (putative) [Source:HGNC Symbol;Acc:26120]
ENSG00000153044	64946	CENPH	141.149	69.0897	-1.03067	2.5374e-06	centromere protein H [Source:HGNC Symbol;Acc:17268]
ENSG00000243335	27342	KCTD7	184.213	90.1338	-1.03124	6.62233e-07	potassium channel tetramerization domain containing 7 [Source:HGNC Symbol;Acc:21957]
ENSG00000168496	2237	FEN1	655.026	320.229	-1.03245	6.2355e-17	flap structure-specific endonuclease 1 [Source:HGNC Symbol;Acc:3650]
ENSG00000143486	1939	EIF2D	318.074	155.438	-1.03303	3.01301e-11	eukaryotic translation initiation factor 2D [Source:HGNC Symbol;Acc:6583]
ENSG00000169379	200894	ARL13B	163.314	79.7786	-1.03357	7.82348e-07	ADP-ribosylation factor-like 13B [Source:HGNC Symbol;Acc:25419]
ENSG00000213190	10962	MLLT11	258.836	126.376	-1.03431	2.23069e-09	myeloid/lymphoid or mixed-lineage leukemia (trithorax homolog
ENSG00000070950	56852	RAD18	220.869	107.837	-1.03434	2.92559e-08	RAD18 homolog (S. cerevisiae) [Source:HGNC Symbol;Acc:18278]
ENSG00000253982	101927752	CTD-2336O2.1	58.8421	28.7268	-1.03445	0.00461197
ENSG00000184967	79050	NOC4L	174.817	85.2353	-1.03633	1.64919e-05	nucleolar complex associated 4 homolog (S. cerevisiae) [Source:HGNC Symbol;Acc:28461]
ENSG00000143198	4259	MGST3	601.23	293.115	-1.03645	5.07973e-17	microsomal glutathione S-transferase 3 [Source:HGNC Symbol;Acc:7064]
ENSG00000125648	79085	SLC25A23	142.851	69.5908	-1.03754	2.06641e-06	solute carrier family 25 (mitochondrial carrier; phosphate carrier)
ENSG00000160404	27433	TOR2A	50.314	24.4959	-1.03842	0.009871	torsin family 2
ENSG00000150593	27250	PDCD4	256.237	124.706	-1.03894	1.90947e-09	programmed cell death 4 (neoplastic transformation inhibitor) [Source:HGNC Symbol;Acc:8763]
ENSG00000159184	10481	HOXB13	48.62	23.661	-1.03904	0.0148725	homeobox B13 [Source:HGNC Symbol;Acc:5112]
ENSG00000085491	29957	SLC25A24	327.455	159.334	-1.03924	2.64326e-11	solute carrier family 25 (mitochondrial carrier; phosphate carrier)
ENSG00000095002	4436	MSH2	521.894	253.755	-1.04032	3.08674e-15	mutS homolog 2 [Source:HGNC Symbol;Acc:7325]
ENSG00000159792	5681	PSKH1	171.413	83.3421	-1.04036	5.86934e-07	protein serine kinase H1 [Source:HGNC Symbol;Acc:9529]
ENSG00000101104	80336	PABPC1L	180.345	87.6843	-1.04037	1.21343e-05	poly(A) binding protein
ENSG00000183943	5613	PRKX	196.552	95.5335	-1.04083	8.02397e-08	protein kinase
ENSG00000170089	728554	RP11-423H2.1	89.1143	43.313	-1.04086	0.000181894
ENSG00000099899	27037	TRMT2A	95.1054	46.208	-1.04139	0.000148098	tRNA methyltransferase 2 homolog A (S. cerevisiae) [Source:HGNC Symbol;Acc:24974]
ENSG00000100077	157	ADRBK2	99.3497	48.2681	-1.04145	0.000150837	adrenergic
ENSG00000178295	348654	GEN1	595.643	289.385	-1.04146	9.96591e-17	GEN1 Holliday junction 5' flap endonuclease [Source:HGNC Symbol;Acc:26881]
ENSG00000146263	253714	MMS22L	170.529	82.84	-1.04161	1.85009e-05	MMS22-like
ENSG00000024422	30846	EHD2	747.966	363.318	-1.04174	1.64493e-18	EH-domain containing 2 [Source:HGNC Symbol;Acc:3243]
ENSG00000130748	54958	TMEM160	53.303	25.8875	-1.04196	0.0054075	transmembrane protein 160 [Source:HGNC Symbol;Acc:26042]
ENSG00000167543	90313	TP53I13	276.752	134.393	-1.04213	6.33303e-10	tumor protein p53 inducible protein 13 [Source:HGNC Symbol;Acc:25102]
ENSG00000169692	10555	AGPAT2	378.696	183.831	-1.04266	1.96662e-08	1-acylglycerol-3-phosphate O-acyltransferase 2 [Source:HGNC Symbol;Acc:325]
ENSG00000109686	152503	SH3D19	405.45	196.802	-1.04278	5.50268e-09	SH3 domain containing 19 [Source:HGNC Symbol;Acc:30418]
ENSG00000112312	51053	GMNN	223.447	108.449	-1.04291	7.40648e-09	geminin
ENSG00000151500	29087	THYN1	77.2014	37.4674	-1.04299	0.000685243	thymocyte nuclear protein 1 [Source:HGNC Symbol;Acc:29560]
ENSG00000229656	101929475	RP11-462L8.1	91.2356	44.2596	-1.04361	0.000270229
ENSG00000005075	5439	POLR2J	170.576	82.618	-1.04589	2.58678e-07	polymerase (RNA) II (DNA directed) polypeptide J
ENSG00000100106	11078	TRIOBP	90.8249	43.981	-1.04621	0.000186497	TRIO and F-actin binding protein [Source:HGNC Symbol;Acc:17009]
ENSG00000140474	25989	ULK3	316.821	153.377	-1.04658	2.61655e-11	unc-51 like kinase 3 [Source:HGNC Symbol;Acc:19703]
ENSG00000172469	79694	MANEA	74.1926	35.9089	-1.04693	0.000729732	mannosidase
ENSG00000132383	6117	RPA1	1045.92	505.951	-1.0477	2.11778e-22	replication protein A1
ENSG00000182372	2055	CLN8	226.397	109.508	-1.04782	2.19529e-08	ceroid-lipofuscinosis
ENSG00000198157	79366	HMGN5	43.0825	20.8211	-1.04905	0.00981571	high mobility group nucleosome binding domain 5 [Source:HGNC Symbol;Acc:8013]
ENSG00000115425	55825	PECR	156.539	75.6028	-1.05001	0.000212452	peroxisomal trans-2-enoyl-CoA reductase [Source:HGNC Symbol;Acc:18281]
ENSG00000125703	84938	ATG4C	65.6728	31.6774	-1.05184	0.00154405	autophagy related 4C
ENSG00000144057	84620	ST6GAL2	565.872	272.905	-1.05208	2.39203e-12	ST6 beta-galactosamide alpha-2
ENSG00000115073	10120	ACTR1B	254.543	122.702	-1.05275	7.68649e-10	ARP1 actin-related protein 1 homolog B
ENSG00000101574	64863	METTL4	78.8806	38.0242	-1.05275	0.00044966	methyltransferase like 4 [Source:HGNC Symbol;Acc:24726]
ENSG00000130511	170463	SSBP4	69.0725	33.2921	-1.05293	0.00092552	single stranded DNA binding protein 4 [Source:HGNC Symbol;Acc:15676]
ENSG00000164062	327	APEH	445.616	214.673	-1.05366	1.72423e-14	acylaminoacyl-peptide hydrolase [Source:HGNC Symbol;Acc:586]
ENSG00000100360	11020	IFT27	145.403	70.0363	-1.05388	2.20477e-06	intraflagellar transport 27 homolog (Chlamydomonas) [Source:HGNC Symbol;Acc:18626]
ENSG00000089486	29965	CDIP1	40.9249	19.7081	-1.05419	0.0200966	cell death-inducing p53 target 1 [Source:HGNC Symbol;Acc:13234]
ENSG00000205707	144363	LYRM5	53.3079	25.665	-1.05455	0.00607269	LYR motif containing 5 [Source:HGNC Symbol;Acc:27052]
ENSG00000166002	56935	SMCO4	36.6641	17.648	-1.05486	0.0332284	single-pass membrane protein with coiled-coil domains 4 [Source:HGNC Symbol;Acc:24810]
ENSG00000115365	10314	LANCL1	617.87	297.402	-1.05489	9.45261e-16	LanC lantibiotic synthetase component C-like 1 (bacterial) [Source:HGNC Symbol;Acc:6508]
ENSG00000184470	10587	TXNRD2	155.204	74.6562	-1.05584	5.30734e-07	thioredoxin reductase 2 [Source:HGNC Symbol;Acc:18155]
ENSG00000196976	8270	LAGE3	122.803	59.0688	-1.05588	1.25427e-05	L antigen family
ENSG00000237523	439990	LINC00857	52.4386	25.2195	-1.05609	0.00810621	long intergenic non-protein coding RNA 857 [Source:HGNC Symbol;Acc:45114]
ENSG00000184575	11260	XPOT	1409.28	677.089	-1.05754	2.11042e-25	exportin
ENSG00000173137	203054	ADCK5	52.0312	24.997	-1.05762	0.00504027	aarF domain containing kinase 5 [Source:HGNC Symbol;Acc:21738]
ENSG00000167523	124045	SPATA33	57.1464	27.4465	-1.05804	0.00462118	spermatogenesis associated 33 [Source:HGNC Symbol;Acc:26463]
ENSG00000065057	4913	NTHL1	108.287	51.9979	-1.05833	2.13408e-05	nth endonuclease III-like 1 (E. coli) [Source:HGNC Symbol;Acc:8028]
ENSG00000253669		KB-1732A1.1	43.4833	20.8772	-1.05853	0.0153691
ENSG00000157985	116987	AGAP1	312.964	150.26	-1.05854	5.01316e-11	ArfGAP with GTPase domain
ENSG00000134490	85019	TMEM241	46.0368	22.102	-1.05861	0.0165165	transmembrane protein 241 [Source:HGNC Symbol;Acc:31723]
ENSG00000011523	23177	CEP68	221.694	106.39	-1.05921	1.34982e-08	centrosomal protein 68kDa [Source:HGNC Symbol;Acc:29076]
ENSG00000103021	29070	CCDC113	47.3366	22.7144	-1.05935	0.00812448	coiled-coil domain containing 113 [Source:HGNC Symbol;Acc:25002]
ENSG00000111581	57122	NUP107	791.411	379.74	-1.05941	3.41651e-20	nucleoporin 107kDa [Source:HGNC Symbol;Acc:29914]
ENSG00000171960	10465	PPIH	146.678	70.3701	-1.05962	1.15718e-06	peptidylprolyl isomerase H (cyclophilin H) [Source:HGNC Symbol;Acc:14651]
ENSG00000006015	55049	C19orf60	121.971	58.512	-1.05974	0.000101362	chromosome 19 open reading frame 60 [Source:HGNC Symbol;Acc:26098]
ENSG00000159199	516	ATP5G1	593.538	284.653	-1.06014	1.82011e-17	ATP synthase
ENSG00000198363	444	ASPH	9004.64	4317.45	-1.06049	5.46789e-38	aspartate beta-hydroxylase [Source:HGNC Symbol;Acc:757]
ENSG00000176619	84823	LMNB2	1047.72	502.11	-1.06118	7.99591e-23	lamin B2 [Source:HGNC Symbol;Acc:6638]
ENSG00000171345	3880	KRT19	637.074	305.309	-1.06119	1.8855e-16	keratin 19 [Source:HGNC Symbol;Acc:6436]
ENSG00000112640	5528	PPP2R5D	336.45	161.116	-1.06229	4.05437e-12	protein phosphatase 2
ENSG00000121542	26984	SEC22A	86.9963	41.6428	-1.06289	0.000350236	SEC22 vesicle trafficking protein homolog A (S. cerevisiae) [Source:HGNC Symbol;Acc:20260]
ENSG00000145545	6715	SRD5A1	127.903	61.184	-1.06382	7.06728e-06	steroid-5-alpha-reductase
ENSG00000165516	23588	KLHDC2	305.337	146.029	-1.06415	3.58e-11	kelch domain containing 2 [Source:HGNC Symbol;Acc:20231]
ENSG00000119969	3070	HELLS	355.2	169.801	-1.06479	2.43141e-12	helicase
ENSG00000133216	2048	EPHB2	236.665	113.126	-1.06491	2.15647e-09	EPH receptor B2 [Source:HGNC Symbol;Acc:3393]
ENSG00000167700	113655	MFSD3	127.938	61.1284	-1.06553	5.76058e-06	major facilitator superfamily domain containing 3 [Source:HGNC Symbol;Acc:25157]
ENSG00000143458	126626	GABPB2	89.9572	42.9792	-1.0656	0.000257556	GA binding protein transcription factor
ENSG00000096654	7738	ZNF184	51.1685	24.4402	-1.066	0.0080716	zinc finger protein 184 [Source:HGNC Symbol;Acc:12975]
ENSG00000011028	9902	MRC2	361.168	172.473	-1.0663	6.25175e-13	mannose receptor
ENSG00000167670	10036	CHAF1A	244.781	116.856	-1.06676	2.38731e-09	chromatin assembly factor 1
ENSG00000173621	78999	LRFN4	94.246	44.9832	-1.06704	0.000180533	leucine rich repeat and fibronectin type III domain containing 4 [Source:HGNC Symbol;Acc:28456]
ENSG00000136104	79621	RNASEH2B	173.974	82.9518	-1.06853	1.05964e-07	ribonuclease H2
ENSG00000135446	1019	CDK4	640.936	305.586	-1.0686	5.20641e-18	cyclin-dependent kinase 4 [Source:HGNC Symbol;Acc:1773]
ENSG00000103495	4150	MAZ	132.202	63.0216	-1.06882	5.66559e-05	MYC-associated zinc finger protein (purine-binding transcription factor) [Source:HGNC Symbol;Acc:6914]
ENSG00000184949	646851	FAM227A	32.8405	15.644	-1.06987	0.0435224	family with sequence similarity 227
ENSG00000006042	26022	TMEM98	225.13	107.225	-1.07011	3.14107e-09	transmembrane protein 98 [Source:HGNC Symbol;Acc:24529]
ENSG00000189308	132660	LIN54	120.228	57.2312	-1.0709	1.06984e-05	lin-54 homolog (C. elegans) [Source:HGNC Symbol;Acc:25397]
ENSG00000234648		AL162151.3	98.5349	46.876	-1.07179	0.000172941
ENSG00000251602	100507437	RP11-521B24.3	34.5362	16.4233	-1.07237	0.0335846
ENSG00000203791	399818	METTL10	39.2209	18.6503	-1.07243	0.023632	methyltransferase like 10 [Source:HGNC Symbol;Acc:33787]
ENSG00000101079	57446	NDRG3	227.271	108.005	-1.07332	2.03076e-09	NDRG family member 3 [Source:HGNC Symbol;Acc:14462]
ENSG00000039523	79567	FAM65A	174.393	82.7293	-1.07588	2.63383e-07	family with sequence similarity 65
ENSG00000006534	221	ALDH3B1	1243.42	589.739	-1.07616	3.22651e-25	aldehyde dehydrogenase 3 family
ENSG00000137731	486	FXYD2	46.4871	22.0464	-1.07629	0.0106954	FXYD domain containing ion transport regulator 2 [Source:HGNC Symbol;Acc:4026]
ENSG00000171208	81831	NETO2	557.304	264.277	-1.07642	8.7006e-17	neuropilin (NRP) and tolloid (TLL)-like 2 [Source:HGNC Symbol;Acc:14644]
ENSG00000188191	5575	PRKAR1B	153.116	72.5966	-1.07665	3.77586e-07	protein kinase
ENSG00000125450	79902	NUP85	669.477	317.111	-1.07805	1.03552e-18	nucleoporin 85kDa [Source:HGNC Symbol;Acc:8734]
ENSG00000130821	6535	SLC6A8	41.7826	19.7638	-1.08005	0.0161359	solute carrier family 6 (neurotransmitter transporter)
ENSG00000064961	10362	HMG20B	260.936	123.426	-1.08005	1.61033e-10	high mobility group 20B [Source:HGNC Symbol;Acc:5002]
ENSG00000134897	54841	BIVM	54.1591	25.6093	-1.08053	0.00515192	basic
ENSG00000116221	51253	MRPL37	405.989	191.959	-1.08065	2.99138e-14	mitochondrial ribosomal protein L37 [Source:HGNC Symbol;Acc:14034]
ENSG00000197296	128486	FITM2	147.945	69.9251	-1.08118	1.38689e-06	fat storage-inducing transmembrane protein 2 [Source:HGNC Symbol;Acc:16135]
ENSG00000107537	5264	PHYH	238.356	112.625	-1.08159	6.97712e-10	phytanoyl-CoA 2-hydroxylase [Source:HGNC Symbol;Acc:8940]
ENSG00000112234	26235	FBXL4	177.808	84.0096	-1.08169	1.27793e-07	F-box and leucine-rich repeat protein 4 [Source:HGNC Symbol;Acc:13601]
ENSG00000136856	29988	SLC2A8	73.7704	34.851	-1.08184	0.000886833	solute carrier family 2 (facilitated glucose transporter)
ENSG00000247572	100131067	CKMT2-AS1	40.0919	18.9284	-1.08276	0.0207629	CKMT2 antisense RNA 1 [Source:HGNC Symbol;Acc:48997]
ENSG00000158715	85414	SLC45A3	42.2214	19.9306	-1.08299	0.0151561	solute carrier family 45
ENSG00000101868	5422	POLA1	297.62	140.406	-1.08387	1.2222e-11	polymerase (DNA directed)
ENSG00000134463	79746	ECHDC3	35.8097	16.8688	-1.08599	0.0234513	enoyl CoA hydratase domain containing 3 [Source:HGNC Symbol;Acc:23489]
ENSG00000183780	148641	SLC35F3	81.4374	38.3584	-1.08615	0.000408312	solute carrier family 35
ENSG00000144711	9922	IQSEC1	191.425	90.1334	-1.08665	5.28023e-08	IQ motif and Sec7 domain 1 [Source:HGNC Symbol;Acc:29112]
ENSG00000171045	203062	TSNARE1	68.2246	32.1229	-1.08669	0.00103073	t-SNARE domain containing 1 [Source:HGNC Symbol;Acc:26437]
ENSG00000196584	7516	XRCC2	183.334	86.2922	-1.08717	7.72438e-08	X-ray repair complementing defective repair in Chinese hamster cells 2 [Source:HGNC Symbol;Acc:12829]
ENSG00000102078	9016	SLC25A14	102.329	48.1568	-1.0874	4.40239e-05	solute carrier family 25 (mitochondrial carrier
ENSG00000239521	352954	GATS	118.106	55.5604	-1.08796	0.000305385
ENSG00000141556	6904	TBCD	523.604	246.295	-1.08809	6.28121e-17	tubulin folding cofactor D [Source:HGNC Symbol;Acc:11581]
ENSG00000080823	5891	MOK	70.3509	33.0695	-1.08907	0.000955989	MOK protein kinase [Source:HGNC Symbol;Acc:9833]
ENSG00000137501	54843	SYTL2	164.175	77.1618	-1.08927	2.5837e-07	synaptotagmin-like 2 [Source:HGNC Symbol;Acc:15585]
ENSG00000159348	51706	CYB5R1	139.425	65.4711	-1.09056	2.14598e-06	cytochrome b5 reductase 1 [Source:HGNC Symbol;Acc:13397]
ENSG00000156504	159090	FAM122B	425.111	199.585	-1.09083	2.72594e-14	family with sequence similarity 122B [Source:HGNC Symbol;Acc:30490]
ENSG00000173715	79703	C11orf80	64.3911	30.2302	-1.09087	0.0011771	chromosome 11 open reading frame 80 [Source:HGNC Symbol;Acc:26197]
ENSG00000119487	79109	MAPKAP1	548.356	257.374	-1.09124	4.72449e-17	mitogen-activated protein kinase associated protein 1 [Source:HGNC Symbol;Acc:18752]
ENSG00000110583	79829	NAA40	283.992	133.28	-1.09139	9.23379e-11	N(alpha)-acetyltransferase 40
ENSG00000163909	26508	HEYL	50.319	23.6053	-1.09199	0.00784548	hes-related family bHLH transcription factor with YRPW motif-like [Source:HGNC Symbol;Acc:4882]
ENSG00000087301	57544	TXNDC16	30.2739	14.1963	-1.09256	0.0365242	thioredoxin domain containing 16 [Source:HGNC Symbol;Acc:19965]
ENSG00000182263	55137	FIGN	84.842	39.75	-1.09382	0.00024653	fidgetin [Source:HGNC Symbol;Acc:13285]
ENSG00000109919	23788	MTCH2	623.85	292.281	-1.09384	7.3135e-19	mitochondrial carrier 2 [Source:HGNC Symbol;Acc:17587]
ENSG00000142661	127294	MYOM3	69.0841	32.3454	-1.09479	0.000511426	myomesin 3 [Source:HGNC Symbol;Acc:26679]
ENSG00000185100	122622	ADSSL1	69.917	32.7353	-1.0948	0.000863207	adenylosuccinate synthase like 1 [Source:HGNC Symbol;Acc:20093]
ENSG00000027001	4285	MIPEP	127.054	59.4025	-1.09684	2.6064e-06	mitochondrial intermediate peptidase [Source:HGNC Symbol;Acc:7104]
ENSG00000094916	23468	CBX5	1226.77	573.089	-1.09803	1.63454e-13	chromobox homolog 5 [Source:HGNC Symbol;Acc:1555]
ENSG00000072422	9886	RHOBTB1	276.725	129.271	-1.09806	1.67597e-11	Rho-related BTB domain containing 1 [Source:HGNC Symbol;Acc:18738]
ENSG00000184508	374659	HDDC3	71.2037	33.2364	-1.09919	0.00214788	HD domain containing 3 [Source:HGNC Symbol;Acc:30522]
ENSG00000131351	93323	HAUS8	95.0674	44.3709	-1.09934	7.98462e-05	HAUS augmin-like complex
ENSG00000115756	3241	HPCAL1	262.662	122.591	-1.09935	3.24191e-07	hippocalcin-like 1 [Source:HGNC Symbol;Acc:5145]
ENSG00000105676	93436	ARMC6	171.83	80.1685	-1.09987	8.23023e-08	armadillo repeat containing 6 [Source:HGNC Symbol;Acc:25049]
ENSG00000160172	645332	FAM86C2P	40.943	19.0958	-1.10037	0.0145309	family with sequence similarity 86
ENSG00000137210	81853	TMEM14B	398.26	185.668	-1.10099	2.83081e-14	transmembrane protein 14B [Source:HGNC Symbol;Acc:21384]
ENSG00000186318	23621	BACE1	103.188	48.0456	-1.1028	3.1432e-05	beta-site APP-cleaving enzyme 1 [Source:HGNC Symbol;Acc:933]
ENSG00000116005	51449	PCYOX1	937.698	436.305	-1.10379	1.47491e-23	prenylcysteine oxidase 1 [Source:HGNC Symbol;Acc:20588]
ENSG00000213606		AKR1B10P1	156.046	72.5414	-1.10509	2.36871e-07	aldo-keto reductase family 1
ENSG00000084070	64744	SMAP2	60.965	28.3374	-1.10527	0.00167293	small ArfGAP2 [Source:HGNC Symbol;Acc:25082]
ENSG00000174669	3177	SLC29A2	95.9533	44.5939	-1.10549	8.71828e-05	solute carrier family 29 (equilibrative nucleoside transporter)
ENSG00000173588	51134	CCDC41	117.265	54.4474	-1.10684	8.56467e-06	coiled-coil domain containing 41 [Source:HGNC Symbol;Acc:17966]
ENSG00000106617	51422	PRKAG2	189.335	87.9069	-1.10689	5.98803e-08	protein kinase
ENSG00000224877	284184	C17orf89	158.64	73.6549	-1.10691	1.95632e-07	chromosome 17 open reading frame 89 [Source:HGNC Symbol;Acc:33551]
ENSG00000177602	83903	GSG2	131.319	60.961	-1.10712	3.63308e-06	germ cell associated 2 (haspin) [Source:HGNC Symbol;Acc:19682]
ENSG00000129480	112487	DTD2	118.507	55.0042	-1.10736	7.45118e-06	D-tyrosyl-tRNA deacylase 2 (putative) [Source:HGNC Symbol;Acc:20277]
ENSG00000050748	5601	MAPK9	269.92	125.263	-1.10756	4.52212e-11	mitogen-activated protein kinase 9 [Source:HGNC Symbol;Acc:6886]
ENSG00000203965	84455	EFCAB7	54.1607	25.1082	-1.10909	0.00329246	EF-hand calcium binding domain 7 [Source:HGNC Symbol;Acc:29379]
ENSG00000100504	5836	PYGL	474.612	220.017	-1.10913	1.97654e-16	phosphorylase
ENSG00000175634	6199	RPS6KB2	153.048	70.9268	-1.10959	2.83634e-05	ribosomal protein S6 kinase
ENSG00000135776	23456	ABCB10	215.308	99.7093	-1.11061	3.15519e-09	ATP-binding cassette
ENSG00000165152	84302	TMEM246	219.163	101.491	-1.11066	3.15497e-09	transmembrane protein 246 [Source:HGNC Symbol;Acc:28180]
ENSG00000135070	81689	ISCA1	175.245	81.1146	-1.11134	6.18512e-08	iron-sulfur cluster assembly 1 [Source:HGNC Symbol;Acc:28660]
ENSG00000151849	55835	CENPJ	251.613	116.355	-1.11267	9.66823e-11	centromere protein J [Source:HGNC Symbol;Acc:17272]
ENSG00000260917		RP11-57H14.4	35.399	16.3677	-1.11286	0.0226771
ENSG00000126216	10426	TUBGCP3	227.69	105.221	-1.11365	1.28017e-09	tubulin
ENSG00000127445	5300	PIN1	184.208	85.1226	-1.11372	1.08157e-08	peptidylprolyl cis/trans isomerase
ENSG00000133265	23640	HSPBP1	438.785	202.704	-1.11414	1.37049e-15	HSPA (heat shock 70kDa) binding protein
ENSG00000269996		RP11-343N15.5	57.9678	26.7785	-1.11418	0.00339009
ENSG00000102178	8266	UBL4A	381.581	176.147	-1.11521	7.03595e-13	ubiquitin-like 4A [Source:HGNC Symbol;Acc:12505]
ENSG00000198055	2870	GRK6	249.452	115.131	-1.11549	2.16629e-10	G protein-coupled receptor kinase 6 [Source:HGNC Symbol;Acc:4545]
ENSG00000006634	10926	DBF4	199.153	91.9148	-1.11551	4.43467e-09	DBF4 homolog (S. cerevisiae) [Source:HGNC Symbol;Acc:17364]
ENSG00000213853	2013	EMP2	370.932	171.137	-1.116	9.80923e-14	epithelial membrane protein 2 [Source:HGNC Symbol;Acc:3334]
ENSG00000103187	23406	COTL1	1398.47	644.911	-1.11668	2.28879e-21	coactosin-like 1 (Dictyostelium) [Source:HGNC Symbol;Acc:18304]
ENSG00000146282	57038	RARS2	167.574	77.2731	-1.11676	9.50547e-08	arginyl-tRNA synthetase 2
ENSG00000257698	100506844	RP11-620J15.3	48.1762	22.2132	-1.1169	0.0048807
ENSG00000136122	79866	BORA	115.555	53.2783	-1.11696	7.69535e-06	bora
ENSG00000174007	84984	CEP19	32.8505	15.1429	-1.11727	0.0340793	centrosomal protein 19kDa [Source:HGNC Symbol;Acc:28209]
ENSG00000196437	148266	ZNF569	84.8486	39.082	-1.11839	0.00015163	zinc finger protein 569 [Source:HGNC Symbol;Acc:24737]
ENSG00000126088	7389	UROD	205.113	94.4761	-1.1184	2.12201e-09	uroporphyrinogen decarboxylase [Source:HGNC Symbol;Acc:12591]
ENSG00000166260	1353	COX11	414.433	190.844	-1.11874	4.49839e-15	cytochrome c oxidase assembly homolog 11 (yeast) [Source:HGNC Symbol;Acc:2261]
ENSG00000103995	22995	CEP152	151.768	69.8685	-1.11916	2.81417e-05	centrosomal protein 152kDa [Source:HGNC Symbol;Acc:29298]
ENSG00000196636	57001	ACN9	78.4666	36.0758	-1.12105	0.000193499	ACN9 homolog (S. cerevisiae) [Source:HGNC Symbol;Acc:21752]
ENSG00000139579	79035	NABP2	360.772	165.848	-1.12122	6.54715e-14	nucleic acid binding protein 2 [Source:HGNC Symbol;Acc:28412]
ENSG00000091483	2271	FH	617.474	283.707	-1.12198	1.78832e-19	fumarate hydratase [Source:HGNC Symbol;Acc:3700]
ENSG00000167272	51367	POP5	185.485	85.1787	-1.12274	8.8697e-07	processing of precursor 5
ENSG00000135046	301	ANXA1	11468.3	5265	-1.12315	4.89365e-43	annexin A1 [Source:HGNC Symbol;Acc:533]
ENSG00000140990	4716	NDUFB10	331.749	152.264	-1.12351	2.74663e-13	NADH dehydrogenase (ubiquinone) 1 beta subcomplex
ENSG00000198931	353	APRT	521.452	239.17	-1.1245	8.5248e-18	adenine phosphoribosyltransferase [Source:HGNC Symbol;Acc:626]
ENSG00000167595	148137	C19orf55	184.621	84.6776	-1.12451	4.34306e-08	chromosome 19 open reading frame 55 [Source:HGNC Symbol;Acc:25204]
ENSG00000182518	90736	FAM104B	58.4083	26.7785	-1.1251	0.00150346	family with sequence similarity 104
ENSG00000107104	23189	KANK1	217.888	99.8757	-1.12538	7.73122e-10	KN motif and ankyrin repeat domains 1 [Source:HGNC Symbol;Acc:19309]
ENSG00000136628	2058	EPRS	1580.24	724.296	-1.12549	6.91282e-29	glutamyl-prolyl-tRNA synthetase [Source:HGNC Symbol;Acc:3418]
ENSG00000164114	79884	MAP9	167.988	76.9949	-1.12553	5.36872e-08	microtubule-associated protein 9 [Source:HGNC Symbol;Acc:26118]
ENSG00000115526	9486	CHST10	115.152	52.7772	-1.12556	8.06544e-06	carbohydrate sulfotransferase 10 [Source:HGNC Symbol;Acc:19650]
ENSG00000068137	79990	PLEKHH3	108.722	49.8271	-1.12565	2.67877e-05	pleckstrin homology domain containing
ENSG00000137494	338699	ANKRD42	90.3943	41.4203	-1.1259	5.94585e-05	ankyrin repeat domain 42 [Source:HGNC Symbol;Acc:26752]
ENSG00000103202	4833	NME4	851.964	390.263	-1.12635	1.29439e-23	NME/NM23 nucleoside diphosphate kinase 4 [Source:HGNC Symbol;Acc:7852]
ENSG00000136295	80727	TTYH3	466.917	213.782	-1.12702	2.29913e-16	tweety family member 3 [Source:HGNC Symbol;Acc:22222]
ENSG00000124787	10799	RPP40	72.4755	33.1808	-1.12714	0.000405826	ribonuclease P/MRP 40kDa subunit [Source:HGNC Symbol;Acc:20992]
ENSG00000100321	9145	SYNGR1	34.5396	15.8109	-1.12733	0.0221399	synaptogyrin 1 [Source:HGNC Symbol;Acc:11498]
ENSG00000123143	5585	PKN1	503.998	230.707	-1.12736	3.92705e-17	protein kinase N1 [Source:HGNC Symbol;Acc:9405]
ENSG00000128655	50940	PDE11A	27.7303	12.6934	-1.12738	0.0411298	phosphodiesterase 11A [Source:HGNC Symbol;Acc:8773]
ENSG00000184916	3714	JAG2	78.4484	35.9084	-1.12742	0.000283515	jagged 2 [Source:HGNC Symbol;Acc:6189]
ENSG00000128872	29767	TMOD2	58.4165	26.7228	-1.1283	0.00221154	tropomodulin 2 (neuronal) [Source:HGNC Symbol;Acc:11872]
ENSG00000124207	1434	CSE1L	1512.02	691.673	-1.12832	1.04534e-29	CSE1 chromosome segregation 1-like (yeast) [Source:HGNC Symbol;Acc:2431]
ENSG00000005022	292	SLC25A5	2631.03	1203.53	-1.12836	3.02365e-35	solute carrier family 25 (mitochondrial carrier; adenine nucleotide translocator)
ENSG00000092470	79968	WDR76	145.817	66.6954	-1.1285	5.58804e-07	WD repeat domain 76 [Source:HGNC Symbol;Acc:25773]
ENSG00000143933	801	CALM2	5001.81	2287.41	-1.12873	1.20333e-39	calmodulin 2 (phosphorylase kinase
ENSG00000150403	55002	TMCO3	431.946	197.47	-1.12922	8.20251e-16	transmembrane and coiled-coil domains 3 [Source:HGNC Symbol;Acc:20329]
ENSG00000152270	5140	PDE3B	30.6928	14.0294	-1.12945	0.035828	phosphodiesterase 3B
ENSG00000189339	728661	SLC35E2B	187.603	85.736	-1.12971	1.86017e-08	solute carrier family 35
ENSG00000197858	8733	GPAA1	601.215	274.744	-1.12979	4.33296e-08	glycosylphosphatidylinositol anchor attachment 1 [Source:HGNC Symbol;Acc:4446]
ENSG00000065361	2065	ERBB3	95.084	43.4247	-1.13069	6.93575e-05	v-erb-b2 avian erythroblastic leukemia viral oncogene homolog 3 [Source:HGNC Symbol;Acc:3431]
ENSG00000096060	2289	FKBP5	215.343	98.3172	-1.13112	6.50951e-10	FK506 binding protein 5 [Source:HGNC Symbol;Acc:3721]
ENSG00000136631	11311	VPS45	225.155	102.716	-1.13226	3.70049e-10	vacuolar protein sorting 45 homolog (S. cerevisiae) [Source:HGNC Symbol;Acc:14579]
ENSG00000169972	126789	PUSL1	32.829	14.976	-1.13231	0.0368314	pseudouridylate synthase-like 1 [Source:HGNC Symbol;Acc:26914]
ENSG00000184702	2812	2014-09-05	63.959	29.1723	-1.13255	0.00135468	septin 5 [Source:HGNC Symbol;Acc:9164]
ENSG00000173698	10149	GPR64	119.819	54.6148	-1.13349	6.14151e-06	G protein-coupled receptor 64 [Source:HGNC Symbol;Acc:4516]
ENSG00000139291	55266	TMEM19	261.38	119.139	-1.1335	5.8858e-11	transmembrane protein 19 [Source:HGNC Symbol;Acc:25605]
ENSG00000111110	57460	PPM1H	181.655	82.7854	-1.13375	1.94195e-08	protein phosphatase
ENSG00000105974	857	CAV1	1953.61	889.089	-1.13575	9.20854e-32	caveolin 1
ENSG00000103254	65990	FAM173A	90.8398	41.309	-1.13687	5.89621e-05	family with sequence similarity 173
ENSG00000081026	260425	MAGI3	142.831	64.9134	-1.13772	1.52977e-05	membrane associated guanylate kinase
ENSG00000187240	79659	DYNC2H1	133.035	60.4599	-1.13775	0.000530244	dynein
ENSG00000159363	23400	ATP13A2	152.232	69.1453	-1.13857	1.79946e-07	ATPase type 13A2 [Source:HGNC Symbol;Acc:30213]
ENSG00000144061	4867	NPHP1	46.4756	21.0998	-1.13925	0.00487288	nephronophthisis 1 (juvenile) [Source:HGNC Symbol;Acc:7905]
ENSG00000165501	122769	LRR1	123.248	55.9503	-1.13935	1.80625e-06	leucine rich repeat protein 1 [Source:HGNC Symbol;Acc:19742]
ENSG00000105379	2109	ETFB	202.983	92.1378	-1.13949	6.29458e-09	electron-transfer-flavoprotein
ENSG00000167515	51693	TRAPPC2L	240.914	109.341	-1.13969	1.03416e-10	trafficking protein particle complex 2-like [Source:HGNC Symbol;Acc:30887]
ENSG00000138801	9061	PAPSS1	275.068	124.818	-1.13997	6.84408e-12	3'-phosphoadenosine 5'-phosphosulfate synthase 1 [Source:HGNC Symbol;Acc:8603]
ENSG00000221890	23467	NPTXR	113.419	51.4412	-1.14066	6.06258e-06	neuronal pentraxin receptor [Source:HGNC Symbol;Acc:7954]
ENSG00000169371	10073	SNUPN	109.141	49.4928	-1.14091	8.28784e-06	snurportin 1 [Source:HGNC Symbol;Acc:14245]
ENSG00000159433	57519	STARD9	69.9038	31.6774	-1.14192	0.00207005	StAR-related lipid transfer (START) domain containing 9 [Source:HGNC Symbol;Acc:19162]
ENSG00000123146	976	CD97	321.081	145.473	-1.14219	1.20577e-12	CD97 molecule [Source:HGNC Symbol;Acc:1711]
ENSG00000158710	8407	TAGLN2	3530.49	1599.53	-1.14222	3.99713e-38	transgelin 2 [Source:HGNC Symbol;Acc:11554]
ENSG00000253204		RP5-1009N12.1	27.2882	12.3592	-1.14269	0.0492577
ENSG00000145687	23635	SSBP2	34.5412	15.644	-1.14271	0.0229033	single-stranded DNA binding protein 2 [Source:HGNC Symbol;Acc:15831]
ENSG00000235655	440926	H3F3AP4	168.392	76.2161	-1.14366	2.15733e-06	H3 histone
ENSG00000130347	84816	RTN4IP1	75.471	34.1269	-1.14501	0.000227516	reticulon 4 interacting protein 1 [Source:HGNC Symbol;Acc:18647]
ENSG00000254244		PAICSP4	37.9491	17.1469	-1.14612	0.0134947	phosphoribosylaminoimidazole carboxylase
ENSG00000115738	3398	ID2	295.068	133.279	-1.1466	8.51571e-12	inhibitor of DNA binding 2
ENSG00000114126	7029	TFDP2	215.335	97.2593	-1.14667	1.13502e-09	transcription factor Dp-2 (E2F dimerization partner 2) [Source:HGNC Symbol;Acc:11751]
ENSG00000119185	9270	ITGB1BP1	462.661	208.939	-1.14687	1.14468e-16	integrin beta 1 binding protein 1 [Source:HGNC Symbol;Acc:23927]
ENSG00000125257	10257	ABCC4	618.749	279.419	-1.14692	2.3408e-20	ATP-binding cassette
ENSG00000055163	26999	CYFIP2	357.785	161.506	-1.14751	1.99333e-14	cytoplasmic FMR1 interacting protein 2 [Source:HGNC Symbol;Acc:13760]
ENSG00000108641	27077	B9D1	109.588	49.4367	-1.14844	0.00134613	B9 protein domain 1 [Source:HGNC Symbol;Acc:24123]
ENSG00000132967		HMGB1P5	181.68	81.8939	-1.14957	4.49648e-07	high mobility group box 1 pseudogene 5 [Source:HGNC Symbol;Acc:4997]
ENSG00000116237	23463	ICMT	727.025	327.632	-1.14993	2.7101e-22	isoprenylcysteine carboxyl methyltransferase [Source:HGNC Symbol;Acc:5350]
ENSG00000221829	2189	FANCG	349.651	157.553	-1.15008	3.91575e-13	Fanconi anemia
ENSG00000242498	348110	C15orf38	166.314	74.8792	-1.15127	3.98705e-08	chromosome 15 open reading frame 38 [Source:HGNC Symbol;Acc:28782]
ENSG00000074047	2736	GLI2	231.119	103.996	-1.1521	1.00159e-09	GLI family zinc finger 2 [Source:HGNC Symbol;Acc:4318]
ENSG00000068383	3632	INPP5A	91.6678	41.1977	-1.15385	5.93516e-05	inositol polyphosphate-5-phosphatase
ENSG00000173566	79873	NUDT18	86.9633	39.0825	-1.15388	0.00576762	nudix (nucleoside diphosphate linked moiety X)-type motif 18 [Source:HGNC Symbol;Acc:26194]
ENSG00000131437	11127	KIF3A	217.034	97.5379	-1.15388	5.73486e-10	kinesin family member 3A [Source:HGNC Symbol;Acc:6319]
ENSG00000183049	57118	CAMK1D	138.991	62.4644	-1.15389	2.99197e-07	calcium/calmodulin-dependent protein kinase ID [Source:HGNC Symbol;Acc:19341]
ENSG00000154328	252969	NEIL2	130.463	58.6233	-1.1541	8.36908e-07	nei endonuclease VIII-like 2 (E. coli) [Source:HGNC Symbol;Acc:18956]
ENSG00000167186	10229	COQ7	133.023	59.7368	-1.15499	1.00785e-06	coenzyme Q7 homolog
ENSG00000146267	84553	FAXC	34.9701	15.6997	-1.15539	0.0199981	failed axon connections homolog (Drosophila) [Source:HGNC Symbol;Acc:20742]
ENSG00000185010	2157	F8	43.9254	19.7081	-1.15626	0.00675724	coagulation factor VIII
ENSG00000138650	57575	PCDH10	26.4337	11.8581	-1.15651	0.0492903	protocadherin 10 [Source:HGNC Symbol;Acc:13404]
ENSG00000257093	57189	KIAA1147	950.469	426.284	-1.15682	1.37947e-24	KIAA1147 [Source:HGNC Symbol;Acc:29472]
ENSG00000143919	79823	CAMKMT	32.4084	14.5305	-1.15728	0.0240199	calmodulin-lysine N-methyltransferase [Source:HGNC Symbol;Acc:26276]
ENSG00000140025	90141	EFCAB11	51.1751	22.9369	-1.15777	0.00198277	EF-hand calcium binding domain 11 [Source:HGNC Symbol;Acc:20357]
ENSG00000126351	7067	THRA	320.257	143.523	-1.15795	6.08585e-14	thyroid hormone receptor
ENSG00000106628	5425	POLD2	684.803	306.812	-1.15834	1.18582e-21	polymerase (DNA directed)
ENSG00000105607	2639	GCDH	67.3685	30.1746	-1.15874	0.000485154	glutaryl-CoA dehydrogenase [Source:HGNC Symbol;Acc:4189]
ENSG00000136717	274	BIN1	257.99	115.409	-1.16056	8.03466e-12	bridging integrator 1 [Source:HGNC Symbol;Acc:1052]
ENSG00000260804	150967	RP11-566E18.3	69.4981	31.0094	-1.16427	0.00047435
ENSG00000006611	10083	USH1C	78.879	35.1848	-1.16469	6.73625e-05	Usher syndrome 1C (autosomal recessive
ENSG00000162104	115	ADCY9	326.213	145.416	-1.16563	1.1321e-13	adenylate cyclase 9 [Source:HGNC Symbol;Acc:240]
ENSG00000124641	9477	MED20	193.983	86.4591	-1.16584	3.18073e-09	mediator complex subunit 20 [Source:HGNC Symbol;Acc:16840]
ENSG00000120334	91687	CENPL	98.0614	43.7029	-1.16596	2.55402e-05	centromere protein L [Source:HGNC Symbol;Acc:17879]
ENSG00000131781	2330	FMO5	29.8582	13.3058	-1.16607	0.0444198	flavin containing monooxygenase 5 [Source:HGNC Symbol;Acc:3773]
ENSG00000162496	9249	DHRS3	195.724	87.1832	-1.1667	5.84765e-10	dehydrogenase/reductase (SDR family) member 3 [Source:HGNC Symbol;Acc:17693]
ENSG00000105135	10994	ILVBL	200.852	89.4658	-1.16672	1.60283e-09	ilvB (bacterial acetolactate synthase)-like [Source:HGNC Symbol;Acc:6041]
ENSG00000198908	80823	BHLHB9	76.7527	34.1826	-1.16696	0.000151437	basic helix-loop-helix domain containing
ENSG00000106268	4521	NUDT1	164.582	73.2651	-1.16761	1.26872e-08	nudix (nucleoside diphosphate linked moiety X)-type motif 1 [Source:HGNC Symbol;Acc:8048]
ENSG00000074416	11343	MGLL	758.963	337.598	-1.16872	5.89594e-23	monoglyceride lipase [Source:HGNC Symbol;Acc:17038]
ENSG00000157326	10901	DHRS4	74.5984	33.1808	-1.1688	0.000127938	dehydrogenase/reductase (SDR family) member 4 [Source:HGNC Symbol;Acc:16985]
ENSG00000248008	100506668	DYNLL1-AS1	150.096	66.751	-1.16902	8.61111e-08	DYNLL1 antisense RNA 1 [Source:HGNC Symbol;Acc:48588]
ENSG00000138411	57520	HECW2	40.082	17.8154	-1.16983	0.0121655	HECT
ENSG00000230055	284106	CISD3	254.143	112.959	-1.16984	1.01278e-11	CDGSH iron sulfur domain 3 [Source:HGNC Symbol;Acc:27578]
ENSG00000102901	80152	CENPT	171.408	76.0483	-1.17244	1.06825e-08	centromere protein T [Source:HGNC Symbol;Acc:25787]
ENSG00000165626	222389	BEND7	141.545	62.7981	-1.17246	2.75079e-07	BEN domain containing 7 [Source:HGNC Symbol;Acc:23514]
ENSG00000130762	27237	ARHGEF16	54.9904	24.3846	-1.17321	0.00253701	Rho guanine nucleotide exchange factor (GEF) 16 [Source:HGNC Symbol;Acc:15515]
ENSG00000165092	216	ALDH1A1	43806.2	19415.2	-1.17394	1.45278e-49	aldehyde dehydrogenase 1 family
ENSG00000196562	55959	SULF2	115.566	51.2182	-1.17399	1.82945e-06	sulfatase 2 [Source:HGNC Symbol;Acc:20392]
ENSG00000103460	27324	TOX3	31.5572	13.9738	-1.17525	0.0347284	TOX high mobility group box family member 3 [Source:HGNC Symbol;Acc:11972]
ENSG00000126453	83596	BCL2L12	155.668	68.9219	-1.17544	9.78633e-08	BCL2-like 12 (proline rich) [Source:HGNC Symbol;Acc:13787]
ENSG00000179981	10194	TSHZ1	96.3756	42.645	-1.17629	2.26295e-05	teashirt zinc finger homeobox 1 [Source:HGNC Symbol;Acc:10669]
ENSG00000108528	8402	SLC25A11	359.875	159.223	-1.17645	5.13599e-15	solute carrier family 25 (mitochondrial carrier; oxoglutarate carrier)
ENSG00000165644	118881	COMTD1	73.7836	32.6241	-1.17736	0.000244453	catechol-O-methyltransferase domain containing 1 [Source:HGNC Symbol;Acc:26309]
ENSG00000106078	23242	COBL	183.347	81.0039	-1.17851	4.9653e-09	cordon-bleu WH2 repeat protein [Source:HGNC Symbol;Acc:22199]
ENSG00000206530	55779	WDR52	86.5724	38.2467	-1.17857	5.10065e-05	WD repeat domain 52 [Source:HGNC Symbol;Acc:25631]
ENSG00000185340	10634	GAS2L1	156.907	69.3122	-1.17873	5.2084e-08	growth arrest-specific 2 like 1 [Source:HGNC Symbol;Acc:16955]
ENSG00000174177	348180	CTU2	101.082	44.6495	-1.17881	1.15813e-05	cytosolic thiouridylase subunit 2 homolog (S. pombe) [Source:HGNC Symbol;Acc:28005]
ENSG00000100479	5427	POLE2	76.7676	33.9049	-1.179	0.000151922	polymerase (DNA directed)
ENSG00000187741	2175	FANCA	282.271	124.595	-1.17984	2.2656e-12	Fanconi anemia
ENSG00000170779	55038	CDCA4	225.531	99.5419	-1.17995	2.04766e-10	cell division cycle associated 4 [Source:HGNC Symbol;Acc:14625]
ENSG00000189343		RPS2P46	144.979	63.9677	-1.18043	9.19609e-08	ribosomal protein S2 pseudogene 46 [Source:HGNC Symbol;Acc:35839]
ENSG00000132470	3691	ITGB4	1196.5	527.496	-1.18159	2.70243e-29	integrin
ENSG00000204128	257407	C2orf72	175.68	77.3848	-1.18283	2.09607e-08	chromosome 2 open reading frame 72 [Source:HGNC Symbol;Acc:27418]
ENSG00000104889	10535	RNASEH2A	204.267	89.967	-1.18299	3.45035e-10	ribonuclease H2
ENSG00000173085	27235	COQ2	132.639	58.289	-1.18621	2.37067e-07	coenzyme Q2 4-hydroxybenzoate polyprenyltransferase [Source:HGNC Symbol;Acc:25223]
ENSG00000144847	152404	IGSF11	153.929	67.6425	-1.18627	8.27079e-08	immunoglobulin superfamily
ENSG00000144395	284992	CCDC150	83.1595	36.5208	-1.18716	0.00012508	coiled-coil domain containing 150 [Source:HGNC Symbol;Acc:26834]
ENSG00000016391	55349	CHDH	78.8823	34.6285	-1.18774	0.000145659	choline dehydrogenase [Source:HGNC Symbol;Acc:24288]
ENSG00000114638	7348	UPK1B	711.283	312.099	-1.18842	3.56124e-23	uroplakin 1B [Source:HGNC Symbol;Acc:12578]
ENSG00000204852	79600	TCTN1	211.915	92.9176	-1.18946	4.77711e-08	tectonic family member 1 [Source:HGNC Symbol;Acc:26113]
ENSG00000071205	79658	ARHGAP10	89.5399	39.2489	-1.18988	2.28363e-05	Rho GTPase activating protein 10 [Source:HGNC Symbol;Acc:26099]
ENSG00000248383	56135	PCDHAC1	105.301	46.1528	-1.19003	5.17858e-05	protocadherin alpha subfamily C
ENSG00000072832	1400	CRMP1	62.6673	27.4465	-1.19109	0.0006312	collapsin response mediator protein 1 [Source:HGNC Symbol;Acc:2365]
ENSG00000145725	23262	PPIP5K2	380.76	166.46	-1.1937	9.75189e-16	diphosphoinositol pentakisphosphate kinase 2 [Source:HGNC Symbol;Acc:29035]
ENSG00000100297	4174	MCM5	659.59	288.327	-1.19386	3.40889e-19	minichromosome maintenance complex component 5 [Source:HGNC Symbol;Acc:6948]
ENSG00000166136	4714	NDUFB8	58.8537	25.7206	-1.19421	0.00161857	NADH dehydrogenase (ubiquinone) 1 beta subcomplex
ENSG00000205208	201725	C4orf46	136.872	59.7924	-1.19479	1.78519e-07	chromosome 4 open reading frame 46 [Source:HGNC Symbol;Acc:27320]
ENSG00000105486	3978	LIG1	469.92	205.097	-1.19611	1.49951e-18	ligase I
ENSG00000184220	84319	CMSS1	249.917	109.062	-1.1963	6.8307e-12	cms1 ribosomal small subunit homolog (yeast) [Source:HGNC Symbol;Acc:28666]
ENSG00000162976	130814	PQLC3	270.345	117.914	-1.19707	8.71307e-13	PQ loop repeat containing 3 [Source:HGNC Symbol;Acc:28503]
ENSG00000066933	4649	MYO9A	347.086	151.372	-1.1972	0.00026321	myosin IXA [Source:HGNC Symbol;Acc:7608]
ENSG00000117877	10849	CD3EAP	73.3415	31.9561	-1.19854	0.000253732	CD3e molecule
ENSG00000058056	8975	USP13	219.142	95.4222	-1.19947	1.88112e-09	ubiquitin specific peptidase 13 (isopeptidase T-3) [Source:HGNC Symbol;Acc:12611]
ENSG00000088367	2036	EPB41L1	764.076	332.254	-1.20143	2.3771e-24	erythrocyte membrane protein band 4.1-like 1 [Source:HGNC Symbol;Acc:3378]
ENSG00000232931		LINC00342	32.415	14.085	-1.2025	0.0238633	long intergenic non-protein coding RNA 342 [Source:HGNC Symbol;Acc:42470]
ENSG00000084764	22924	MAPRE3	75.4743	32.7909	-1.20269	0.000113657	microtubule-associated protein
ENSG00000189057	374393	FAM111B	165.897	72.0403	-1.20341	2.08831e-08	family with sequence similarity 111
ENSG00000170037	116840	CNTROB	424.246	184.164	-1.20391	4.53021e-17	centrobin
ENSG00000121988	84083	ZRANB3	69.9336	30.3414	-1.2047	0.000165052	zinc finger
ENSG00000174684	11041	B3GNT1	118.138	51.2187	-1.20573	1.18124e-06	UDP-GlcNAc:betaGal beta-1
ENSG00000075240	23151	GRAMD4	108.302	46.9321	-1.20641	4.73159e-06	GRAM domain containing 4 [Source:HGNC Symbol;Acc:29113]
ENSG00000122507	27241	BBS9	50.7495	21.9907	-1.2065	0.00155223	Bardet-Biedl syndrome 9 [Source:HGNC Symbol;Acc:30000]
ENSG00000056998	8908	GYG2	75.4743	32.6797	-1.20759	0.000148805	glycogenin 2 [Source:HGNC Symbol;Acc:4700]
ENSG00000141040	57336	ZNF287	89.1176	38.5809	-1.20782	2.00623e-05	zinc finger protein 287 [Source:HGNC Symbol;Acc:13502]
ENSG00000168237	132158	GLYCTK	34.1156	14.753	-1.20942	0.0188089	glycerate kinase [Source:HGNC Symbol;Acc:24247]
ENSG00000148158	401548	SNX30	118.979	51.4412	-1.20971	5.44363e-06	sorting nexin family member 30 [Source:HGNC Symbol;Acc:23685]
ENSG00000116353	51102	MECR	85.2808	36.8555	-1.21034	4.61682e-05	mitochondrial trans-2-enoyl-CoA reductase [Source:HGNC Symbol;Acc:19691]
ENSG00000182054	3418	IDH2	248.581	107.392	-1.21083	3.30125e-12	isocitrate dehydrogenase 2 (NADP+)
ENSG00000188229	10383	TUBB4B	3197.98	1381.57	-1.21085	1.24485e-41	tubulin
ENSG00000166473	114780	PKD1L2	81.4456	35.1848	-1.21089	6.4132e-05	polycystic kidney disease 1-like 2 [Source:HGNC Symbol;Acc:21715]
ENSG00000167114	10999	SLC27A4	200.827	86.6821	-1.21215	4.28322e-10	solute carrier family 27 (fatty acid transporter)
ENSG00000048342	57545	CC2D2A	133.018	57.3985	-1.21254	3.1621e-07	coiled-coil and C2 domain containing 2A [Source:HGNC Symbol;Acc:29253]
ENSG00000106789	7464	CORO2A	52.0279	22.4362	-1.21346	0.00141396	coronin
ENSG00000178921	5198	PFAS	622.149	268.229	-1.2138	2.32747e-22	phosphoribosylformylglycinamidine synthase [Source:HGNC Symbol;Acc:8863]
ENSG00000065154	4942	OAT	443.111	191.012	-1.214	4.10539e-17	ornithine aminotransferase [Source:HGNC Symbol;Acc:8091]
ENSG00000166896	91419	XRCC6BP1	39.6597	17.0913	-1.21441	0.00655886	XRCC6 binding protein 1 [Source:HGNC Symbol;Acc:29452]
ENSG00000106399	6119	RPA3	273.77	117.97	-1.21454	4.27833e-13	replication protein A3
ENSG00000171100	4534	MTM1	104.038	44.8159	-1.21502	3.69487e-06	myotubularin 1 [Source:HGNC Symbol;Acc:7448]
ENSG00000175662	146691	TOM1L2	264.834	114.017	-1.21584	3.15168e-12	target of myb1-like 2 (chicken) [Source:HGNC Symbol;Acc:11984]
ENSG00000134780	747	DAGLA	66.5108	28.6156	-1.21679	0.000564602	diacylglycerol lipase
ENSG00000187951	89839	ARHGAP11B	150.112	64.524	-1.21814	1.19672e-08	Rho GTPase activating protein 11B [Source:HGNC Symbol;Acc:15782]
ENSG00000086300	29887	SNX10	52.8857	22.7144	-1.21927	0.00200373	sorting nexin 10 [Source:HGNC Symbol;Acc:14974]
ENSG00000129353	57153	SLC44A2	88.2797	37.8573	-1.22151	2.55402e-05	solute carrier family 44 (choline transporter)
ENSG00000254429		CTD-2562J17.7	27.3014	11.6912	-1.22356	0.0379748
ENSG00000250479	400916	CHCHD10	58.3967	24.997	-1.22413	0.000750672	coiled-coil-helix-coiled-coil-helix domain containing 10 [Source:HGNC Symbol;Acc:15559]
ENSG00000103316	1428	CRYM	26.0131	11.1344	-1.22421	0.0445729	crystallin
ENSG00000196218	6261	RYR1	35.3841	15.1429	-1.22446	0.0103011	ryanodine receptor 1 (skeletal) [Source:HGNC Symbol;Acc:10483]
ENSG00000156990	285367	RPUSD3	223.416	95.5896	-1.22481	3.36845e-11	RNA pseudouridylate synthase domain containing 3 [Source:HGNC Symbol;Acc:28437]
ENSG00000115935	7456	WIPF1	226.413	96.8699	-1.22484	1.86239e-11	WAS/WASL interacting protein family
ENSG00000094914	8086	AAAS	405.076	173.141	-1.22624	1.01282e-17	achalasia
ENSG00000187244	4059	BCAM	237.105	101.324	-1.22655	7.70278e-12	basal cell adhesion molecule (Lutheran blood group) [Source:HGNC Symbol;Acc:6722]
ENSG00000185420	64754	SMYD3	69.0692	29.5061	-1.22703	0.000102786	SET and MYND domain containing 3 [Source:HGNC Symbol;Acc:15513]
ENSG00000072135	26469	PTPN18	260.534	111.29	-1.22715	2.97529e-12	protein tyrosine phosphatase
ENSG00000123975	1164	CKS2	842.992	360.088	-1.22717	6.90501e-27	CDC28 protein kinase regulatory subunit 2 [Source:HGNC Symbol;Acc:2000]
ENSG00000179403	64856	VWA1	63.5185	27.1127	-1.22821	0.000290586	von Willebrand factor A domain containing 1 [Source:HGNC Symbol;Acc:30910]
ENSG00000106692	2218	FKTN	190.181	81.1703	-1.22835	2.0936e-09	fukutin [Source:HGNC Symbol;Acc:3622]
ENSG00000167393	28227	PPP2R3B	150.5	64.1907	-1.22933	3.78269e-08	protein phosphatase 2
ENSG00000032742	8100	IFT88	111.713	47.6001	-1.23076	1.21761e-06	intraflagellar transport 88 homolog (Chlamydomonas) [Source:HGNC Symbol;Acc:20606]
ENSG00000159788	6002	RGS12	120.234	51.2187	-1.23111	1.04344e-06	regulator of G-protein signaling 12 [Source:HGNC Symbol;Acc:9994]
ENSG00000145604	6502	SKP2	148.778	63.3554	-1.23162	8.57841e-07	S-phase kinase-associated protein 2
ENSG00000149328	89944	GLB1L2	49.4546	21.0441	-1.23269	0.00139689	galactosidase
ENSG00000172053	5859	QARS	789.727	335.76	-1.23392	2.01209e-26	glutaminyl-tRNA synthetase [Source:HGNC Symbol;Acc:9751]
ENSG00000167513	81620	CDT1	148.387	63.0772	-1.23417	1.15336e-06	chromatin licensing and DNA replication factor 1 [Source:HGNC Symbol;Acc:24576]
ENSG00000008277	53616	ADAM22	34.9717	14.8648	-1.23429	0.0164063	ADAM metallopeptidase domain 22 [Source:HGNC Symbol;Acc:201]
ENSG00000128185	85359	DGCR6L	87.4004	37.1336	-1.23491	0.000326329	DiGeorge syndrome critical region gene 6-like [Source:HGNC Symbol;Acc:18551]
ENSG00000106105	2617	GARS	1345.56	571.366	-1.23572	3.46911e-33	glycyl-tRNA synthetase [Source:HGNC Symbol;Acc:4162]
ENSG00000166974	10982	MAPRE2	343.342	145.75	-1.23615	6.19448e-09	microtubule-associated protein
ENSG00000103145	54985	HCFC1R1	274.631	116.467	-1.23757	1.93968e-13	host cell factor C1 regulator 1 (XPO1 dependent) [Source:HGNC Symbol;Acc:21198]
ENSG00000222011	222234	FAM185A	39.6547	16.8131	-1.2379	0.00893114	family with sequence similarity 185
ENSG00000168010	89849	ATG16L2	62.2418	26.3886	-1.23797	0.0087	autophagy related 16-like 2 (S. cerevisiae) [Source:HGNC Symbol;Acc:25464]
ENSG00000152767	10160	FARP1	168.006	71.205	-1.23847	3.29994e-09	FERM
ENSG00000247903		RP11-421F16.3	74.6232	31.6218	-1.2387	7.52527e-05
ENSG00000136542	11227	GALNT5	146.685	62.1301	-1.23935	1.43725e-08	UDP-N-acetyl-alpha-D-galactosamine:polypeptide N-acetylgalactosaminyltransferase 5 (GalNAc-T5) [Source:HGNC Symbol;Acc:4127]
ENSG00000178150	163071	ZNF114	31.9745	13.5283	-1.24094	0.0171697	zinc finger protein 114 [Source:HGNC Symbol;Acc:12894]
ENSG00000160446	84885	ZDHHC12	298.09	126.043	-1.24183	6.359e-14	zinc finger
ENSG00000180806	3225	HOXC9	39.6581	16.7575	-1.24281	0.00673737	homeobox C9 [Source:HGNC Symbol;Acc:5130]
ENSG00000111319	6337	SCNN1A	81.8564	34.5724	-1.24347	3.40982e-05	sodium channel
ENSG00000270172		RP5-1024G6.8	138.576	58.5115	-1.24388	9.87052e-08
ENSG00000180694	169200	TMEM64	294.677	124.316	-1.24512	4.24161e-14	transmembrane protein 64 [Source:HGNC Symbol;Acc:25441]
ENSG00000158186	22808	MRAS	40.9216	17.2586	-1.24554	0.0128483	muscle RAS oncogene homolog [Source:HGNC Symbol;Acc:7227]
ENSG00000078114	10529	NEBL	201.256	84.8445	-1.24614	1.00923e-10	nebulette [Source:HGNC Symbol;Acc:16932]
ENSG00000102893	5257	PHKB	518.073	218.403	-1.24616	9.08574e-21	phosphorylase kinase
ENSG00000143401	81611	ANP32E	911.645	384.25	-1.24643	9.37891e-29	acidic (leucine-rich) nuclear phosphoprotein 32 family
ENSG00000152078	148534	TMEM56	280.98	118.414	-1.24662	2.47444e-13	transmembrane protein 56 [Source:HGNC Symbol;Acc:26477]
ENSG00000113269	55819	RNF130	249.477	104.609	-1.2539	6.04483e-13	ring finger protein 130 [Source:HGNC Symbol;Acc:18280]
ENSG00000126005		MMP24-AS1	110.888	46.4866	-1.25422	1.44931e-06	MMP24 antisense RNA 1 [Source:HGNC Symbol;Acc:44421]
ENSG00000184640	10801	2014-09-09	1655.6	693.512	-1.25536	3.31393e-37	septin 9 [Source:HGNC Symbol;Acc:7323]
ENSG00000072062	5566	PRKACA	154.355	64.6353	-1.25586	4.43173e-09	protein kinase
ENSG00000135362	79899	PRR5L	64.8134	27.1122	-1.25735	0.000282448	proline rich 5 like [Source:HGNC Symbol;Acc:25878]
ENSG00000261061		RP11-303E16.2	64.3961	26.8902	-1.25989	0.000709632
ENSG00000189077	83862	TMEM120A	176.126	73.5432	-1.25994	5.3617e-10	transmembrane protein 120A [Source:HGNC Symbol;Acc:21697]
ENSG00000167880	2125	EVPL	360.763	150.594	-1.26038	1.1729e-13	envoplakin [Source:HGNC Symbol;Acc:3503]
ENSG00000182628	348235	SKA2	401.267	167.463	-1.26072	8.64585e-18	spindle and kinetochore associated complex subunit 2 [Source:HGNC Symbol;Acc:28006]
ENSG00000196550	729533	FAM72A	30.6978	12.8047	-1.26146	0.01614	family with sequence similarity 72
ENSG00000165209	55342	STRBP	264.361	110.231	-1.26198	1.48978e-13	spermatid perinuclear RNA binding protein [Source:HGNC Symbol;Acc:16462]
ENSG00000206538	389136	VGLL3	224.282	93.4738	-1.26268	1.92944e-11	vestigial like 3 (Drosophila) [Source:HGNC Symbol;Acc:24327]
ENSG00000196405	51466	EVL	69.4981	28.9498	-1.26342	0.000121521	Enah/Vasp-like [Source:HGNC Symbol;Acc:20234]
ENSG00000125652	84266	ALKBH7	55.868	23.2711	-1.26348	0.000682857	alkB
ENSG00000152240	115106	HAUS1	161.623	67.3082	-1.26378	4.29492e-09	HAUS augmin-like complex
ENSG00000141519	55036	CCDC40	51.604	21.4896	-1.26384	0.00161346	coiled-coil domain containing 40 [Source:HGNC Symbol;Acc:26090]
ENSG00000183814	286826	LIN9	156.455	65.1369	-1.2642	1.82338e-08	lin-9 homolog (C. elegans) [Source:HGNC Symbol;Acc:30830]
ENSG00000175279	378708	APITD1	29.426	12.2479	-1.26455	0.0225781	apoptosis-inducing
ENSG00000151276	9223	MAGI1	86.5675	36.0197	-1.26504	8.65149e-06	membrane associated guanylate kinase
ENSG00000115687	23178	PASK	182.908	76.0488	-1.26612	3.65706e-10	PAS domain containing serine/threonine kinase [Source:HGNC Symbol;Acc:17270]
ENSG00000143815	3930	LBR	878.816	365.212	-1.26683	1.37171e-28	lamin B receptor [Source:HGNC Symbol;Acc:6518]
ENSG00000161395	93210	PGAP3	84.0008	34.9067	-1.2669	1.2003e-05	post-GPI attachment to proteins 3 [Source:HGNC Symbol;Acc:23719]
ENSG00000111639	51258	MRPL51	826.82	343.554	-1.26704	3.05919e-28	mitochondrial ribosomal protein L51 [Source:HGNC Symbol;Acc:14044]
ENSG00000170629	349152	DPY19L2P2	28.1377	11.6912	-1.26708	0.0422404	DPY19L2 pseudogene 2 [Source:HGNC Symbol;Acc:21764]
ENSG00000164237	134147	CMBL	120.663	50.1052	-1.26795	1.33156e-07	carboxymethylenebutenolidase homolog (Pseudomonas) [Source:HGNC Symbol;Acc:25090]
ENSG00000103876	2184	FAH	151.379	62.8542	-1.26808	5.51115e-09	fumarylacetoacetate hydrolase (fumarylacetoacetase) [Source:HGNC Symbol;Acc:3579]
ENSG00000160094	149076	ZNF362	63.1078	26.1661	-1.27012	0.000317067	zinc finger protein 362 [Source:HGNC Symbol;Acc:18079]
ENSG00000003249	79007	DBNDD1	194.453	80.6135	-1.27033	6.1164e-11	dysbindin (dystrobrevin binding protein 1) domain containing 1 [Source:HGNC Symbol;Acc:28455]
ENSG00000100578	9786	KIAA0586	168.861	69.9802	-1.27082	2.60703e-09	KIAA0586 [Source:HGNC Symbol;Acc:19960]
ENSG00000131462	7283	TUBG1	509.597	211.166	-1.27098	2.00899e-21	tubulin
ENSG00000180785	143503	OR51E1	27.2899	11.3013	-1.27187	0.021461	olfactory receptor
ENSG00000269190	115290	FBXO17	373.119	154.38	-1.27315	2.92272e-17	F-box protein 17 [Source:HGNC Symbol;Acc:18754]
ENSG00000109685	7468	WHSC1	1020.74	422.275	-1.27336	6.68255e-31	Wolf-Hirschhorn syndrome candidate 1 [Source:HGNC Symbol;Acc:12766]
ENSG00000243566	80761	UPK3B	40.9199	16.9244	-1.2737	0.00368303	uroplakin 3B [Source:HGNC Symbol;Acc:21444]
ENSG00000142875	5567	PRKACB	234.093	96.8143	-1.27379	1.65922e-12	protein kinase
ENSG00000116120	10056	FARSB	465.209	192.348	-1.27416	3.00348e-20	phenylalanyl-tRNA synthetase
ENSG00000218336	55714	TENM3	56.287	23.2711	-1.27426	0.000565448	teneurin transmembrane protein 3 [Source:HGNC Symbol;Acc:29944]
ENSG00000145920	10814	CPLX2	12991.7	5369.99	-1.2746	2.20876e-55	complexin 2 [Source:HGNC Symbol;Acc:2310]
ENSG00000130475	23149	FCHO1	101.921	42.0887	-1.27595	3.40798e-06	FCH domain only 1 [Source:HGNC Symbol;Acc:29002]
ENSG00000100246	10126	DNAL4	47.7539	19.7081	-1.27683	0.00172917	dynein
ENSG00000176014	84617	TUBB6	716.389	295.621	-1.27699	6.82411e-26	tubulin
ENSG00000162076	114984	FLYWCH2	56.2837	23.2155	-1.27763	0.000458974	FLYWCH family member 2 [Source:HGNC Symbol;Acc:25178]
ENSG00000158169	2176	FANCC	172.233	71.0381	-1.27769	1.09444e-07	Fanconi anemia
ENSG00000198246	55315	SLC29A3	133.041	54.8373	-1.27865	1.5399e-07	solute carrier family 29 (equilibrative nucleoside transporter)
ENSG00000093217	9942	XYLB	55.8631	22.9925	-1.28073	0.000494887	xylulokinase homolog (H. influenzae) [Source:HGNC Symbol;Acc:12839]
ENSG00000144278	114805	GALNT13	84.0156	34.5168	-1.28336	1.14256e-05	UDP-N-acetyl-alpha-D-galactosamine:polypeptide N-acetylgalactosaminyltransferase 13 (GalNAc-T13) [Source:HGNC Symbol;Acc:23242]
ENSG00000172548	348938	NIPAL4	43.9056	18.0379	-1.28337	0.0100793	NIPA-like domain containing 4 [Source:HGNC Symbol;Acc:28018]
ENSG00000119888	4072	EPCAM	69.9484	28.7268	-1.28389	6.12486e-05	epithelial cell adhesion molecule [Source:HGNC Symbol;Acc:11529]
ENSG00000137274	670	BPHL	62.6773	25.7206	-1.28502	0.00019925	biphenyl hydrolase-like (serine hydrolase) [Source:HGNC Symbol;Acc:1094]
ENSG00000182134	11022	TDRKH	149.24	61.2396	-1.28509	5.62366e-09	tudor and KH domain containing [Source:HGNC Symbol;Acc:11713]
ENSG00000196177	36	ACADSB	170.144	69.8129	-1.28519	3.77001e-10	acyl-CoA dehydrogenase
ENSG00000167792	4723	NDUFV1	527.458	216.399	-1.28536	1.24645e-22	NADH dehydrogenase (ubiquinone) flavoprotein 1
ENSG00000240356	118433	RPL23AP7	24.2992	9.96532	-1.28592	0.0378647	ribosomal protein L23a pseudogene 7 [Source:HGNC Symbol;Acc:17336]
ENSG00000132749	9633	MTL5	24.3059	9.96532	-1.28632	0.0356628	metallothionein-like 5
ENSG00000120913	64236	PDLIM2	51.6007	21.1554	-1.28637	0.00109257	PDZ and LIM domain 2 (mystique) [Source:HGNC Symbol;Acc:13992]
ENSG00000169432	6335	SCN9A	153.502	62.9099	-1.2869	1.59373e-09	sodium channel
ENSG00000075618	6624	FSCN1	413.628	169.411	-1.28781	1.57723e-18	fascin homolog 1
ENSG00000175087	149420	PDIK1L	43.9122	17.9823	-1.28805	0.00304059	PDLIM1 interacting kinase 1 like [Source:HGNC Symbol;Acc:18981]
ENSG00000153531	113622	ADPRHL1	63.0913	25.8319	-1.28829	0.000121457	ADP-ribosylhydrolase like 1 [Source:HGNC Symbol;Acc:21303]
ENSG00000112294	7915	ALDH5A1	125.369	51.3299	-1.28831	9.30559e-08	aldehyde dehydrogenase 5 family
ENSG00000115993	66008	TRAK2	353.018	144.526	-1.28842	1.80254e-16	trafficking protein
ENSG00000125885	84515	MCM8	502.281	205.541	-1.28907	7.28617e-17	minichromosome maintenance complex component 8 [Source:HGNC Symbol;Acc:16147]
ENSG00000123159	10755	GIPC1	513.414	210.053	-1.28937	5.52344e-12	GIPC PDZ domain containing family
ENSG00000131697	261734	NPHP4	69.0857	28.2262	-1.29135	0.000127312	nephronophthisis 4 [Source:HGNC Symbol;Acc:19104]
ENSG00000173320	56977	STOX2	59.6999	24.3846	-1.29176	0.000400964	storkhead box 2 [Source:HGNC Symbol;Acc:25450]
ENSG00000253676		TAGLN2P1	66.9413	27.3352	-1.29214	0.000133627	transgelin 2 pseudogene 1 [Source:HGNC Symbol;Acc:21739]
ENSG00000204410	4439	MSH5	34.1107	13.9182	-1.29325	0.0129207	mutS homolog 5 [Source:HGNC Symbol;Acc:7328]
ENSG00000271738		RP11-137H2.6	34.523	14.085	-1.29339	0.00800867
ENSG00000107130	23413	NCS1	200.372	81.6719	-1.29477	1.89819e-10	neuronal calcium sensor 1 [Source:HGNC Symbol;Acc:3953]
ENSG00000184990	10572	SIVA1	391.873	159.724	-1.2948	1.45113e-18	SIVA1
ENSG00000165304	9833	MELK	675.853	275.467	-1.29483	3.68808e-26	maternal embryonic leucine zipper kinase [Source:HGNC Symbol;Acc:16870]
ENSG00000178234	63917	GALNT11	215.346	87.74	-1.29535	1.03256e-11	UDP-N-acetyl-alpha-D-galactosamine:polypeptide N-acetylgalactosaminyltransferase 11 (GalNAc-T11) [Source:HGNC Symbol;Acc:19875]
ENSG00000100557	55195	C14orf105	60.1221	24.4959	-1.29536	0.000352658	chromosome 14 open reading frame 105 [Source:HGNC Symbol;Acc:20189]
ENSG00000164494	57107	PDSS2	99.3497	40.4741	-1.29552	1.55471e-05	prenyl (decaprenyl) diphosphate synthase
ENSG00000109452	8821	INPP4B	142.416	58.0104	-1.29572	9.59552e-09	inositol polyphosphate-4-phosphatase
ENSG00000149636	79980	DSN1	327.506	133.391	-1.29586	2.57708e-16	DSN1
ENSG00000149136	6749	SSRP1	2287.54	931.4	-1.29632	1.2147e-43	structure specific recognition protein 1 [Source:HGNC Symbol;Acc:11327]
ENSG00000175455	64770	CCDC14	608.075	247.519	-1.29671	3.10641e-24	coiled-coil domain containing 14 [Source:HGNC Symbol;Acc:25766]
ENSG00000160963	136227	COL26A1	25.5875	10.4108	-1.29736	0.0259829	collagen
ENSG00000173638	6573	SLC19A1	103.634	42.1444	-1.29808	0.000497059	solute carrier family 19 (folate transporter)
ENSG00000134901	79070	KDELC1	44.7699	18.2048	-1.29821	0.00180861	KDEL (Lys-Asp-Glu-Leu) containing 1 [Source:HGNC Symbol;Acc:19350]
ENSG00000115290	2888	GRB14	88.6953	36.0202	-1.30005	7.28307e-06	growth factor receptor-bound protein 14 [Source:HGNC Symbol;Acc:4565]
ENSG00000232324		AC008440.10	54.5715	22.1576	-1.30034	0.000857805
ENSG00000116771	79814	AGMAT	51.5875	20.9329	-1.30125	0.000664472	agmatine ureohydrolase (agmatinase) [Source:HGNC Symbol;Acc:18407]
ENSG00000144199	151313	FAHD2B	32.8257	13.3058	-1.30277	0.0099381	fumarylacetoacetate hydrolase domain containing 2B [Source:HGNC Symbol;Acc:25318]
ENSG00000131475	84313	VPS25	439.231	178.04	-1.30278	9.65507e-21	vacuolar protein sorting 25 homolog (S. cerevisiae) [Source:HGNC Symbol;Acc:28122]
ENSG00000133597	90956	ADCK2	115.975	46.9877	-1.30346	2.99197e-07	aarF domain containing kinase 2 [Source:HGNC Symbol;Acc:19039]
ENSG00000168778	79867	TCTN2	95.5277	38.6926	-1.30386	2.15453e-06	tectonic family member 2 [Source:HGNC Symbol;Acc:25774]
ENSG00000146802	64418	TMEM168	146.658	59.2913	-1.30657	1.05183e-08	transmembrane protein 168 [Source:HGNC Symbol;Acc:25826]
ENSG00000163913	55764	IFT122	230.705	93.2513	-1.30685	3.04006e-13	intraflagellar transport 122 homolog (Chlamydomonas) [Source:HGNC Symbol;Acc:13556]
ENSG00000147224	5631	PRPS1	789.679	318.891	-1.3082	8.74023e-29	phosphoribosyl pyrophosphate synthetase 1 [Source:HGNC Symbol;Acc:9462]
ENSG00000075188	79023	NUP37	312.992	126.376	-1.3084	4.41447e-16	nucleoporin 37kDa [Source:HGNC Symbol;Acc:29929]
ENSG00000213626	81606	LBH	496.727	200.309	-1.31023	4.81011e-22	limb bud and heart development [Source:HGNC Symbol;Acc:29532]
ENSG00000175198	5095	PCCA	108.739	43.8141	-1.3114	2.96274e-07	propionyl CoA carboxylase
ENSG00000166451	55839	CENPN	294.6	118.694	-1.31151	2.08156e-15	centromere protein N [Source:HGNC Symbol;Acc:30873]
ENSG00000226950	57291	DANCR	170.578	68.6998	-1.31205	1.20015e-09	differentiation antagonizing non-protein coding RNA [Source:HGNC Symbol;Acc:28964]
ENSG00000000460	55732	C1orf112	146.683	59.0683	-1.31225	5.08069e-09	chromosome 1 open reading frame 112 [Source:HGNC Symbol;Acc:25565]
ENSG00000162512	9672	SDC3	137.734	55.4497	-1.31264	1.44064e-08	syndecan 3 [Source:HGNC Symbol;Acc:10660]
ENSG00000259673	100506686	IQCH-AS1	31.5622	12.6934	-1.31412	0.0272483	IQCH antisense RNA 1 [Source:HGNC Symbol;Acc:44104]
ENSG00000189403	3146	HMGB1	1052.4	423.166	-1.31439	1.11637e-33	high mobility group box 1 [Source:HGNC Symbol;Acc:4983]
ENSG00000198554	11169	WDHD1	331.704	133.336	-1.31484	1.80067e-16	WD repeat and HMG-box DNA binding protein 1 [Source:HGNC Symbol;Acc:23170]
ENSG00000111371	81539	SLC38A1	2108.94	847.665	-1.31495	7.66819e-38	solute carrier family 38
ENSG00000096093	114327	EFHC1	138.143	55.5053	-1.31547	9.37643e-09	EF-hand domain (C-terminal) containing 1 [Source:HGNC Symbol;Acc:16406]
ENSG00000203499	100128338	FAM83H-AS1	27.7187	11.1344	-1.31583	0.0264206	FAM83H antisense RNA 1 (head to head) [Source:HGNC Symbol;Acc:48720]
ENSG00000178537	788	SLC25A20	78.4699	31.5106	-1.3163	2.59799e-05	solute carrier family 25 (carnitine/acylcarnitine translocase)
ENSG00000001460	90529	STPG1	45.2021	18.1491	-1.31649	0.00153817	sperm-tail PG-rich repeat containing 1 [Source:HGNC Symbol;Acc:28070]
ENSG00000079112	1015	CDH17	684.394	274.521	-1.31791	2.71045e-27	cadherin 17
ENSG00000058804	55706	NDC1	573.061	229.815	-1.31821	3.78545e-24	NDC1 transmembrane nucleoporin [Source:HGNC Symbol;Acc:25525]
ENSG00000132423	51805	COQ3	61.8096	24.774	-1.319	0.000115284	coenzyme Q3 methyltransferase [Source:HGNC Symbol;Acc:18175]
ENSG00000134253	80263	TRIM45	43.0693	17.2586	-1.31934	0.00478553	tripartite motif containing 45 [Source:HGNC Symbol;Acc:19018]
ENSG00000151413	80224	NUBPL	87.8392	35.1848	-1.31991	1.11373e-05	nucleotide binding protein-like [Source:HGNC Symbol;Acc:20278]
ENSG00000164985	11168	PSIP1	802.954	321.619	-1.31996	1.56311e-29	PC4 and SFRS1 interacting protein 1 [Source:HGNC Symbol;Acc:9527]
ENSG00000066279	259266	ASPM	1398.6	559.727	-1.32119	3.6111e-14	asp (abnormal spindle) homolog
ENSG00000164904	501	ALDH7A1	529.6	211.89	-1.32159	1.23184e-23	aldehyde dehydrogenase 7 family
ENSG00000144354	83879	CDCA7	360.73	144.247	-1.32238	7.37703e-18	cell division cycle associated 7 [Source:HGNC Symbol;Acc:14628]
ENSG00000214391		RP11-121L10.3	189.767	75.8263	-1.32346	4.56978e-11
ENSG00000074071	65993	MRPS34	430.257	171.805	-1.32443	8.66377e-21	mitochondrial ribosomal protein S34 [Source:HGNC Symbol;Acc:16618]
ENSG00000177169	8408	ULK1	871.497	347.897	-1.32484	1.0341e-29	unc-51 like autophagy activating kinase 1 [Source:HGNC Symbol;Acc:12558]
ENSG00000139737	122060	SLAIN1	37.9458	15.1429	-1.3253	0.00555293	SLAIN motif family
ENSG00000221988	9374	PPT2	30.2739	12.081	-1.32533	0.0185124	palmitoyl-protein thioesterase 2 [Source:HGNC Symbol;Acc:9326]
ENSG00000110074	55572	FOXRED1	170.52	67.9762	-1.32684	2.88936e-07	FAD-dependent oxidoreductase domain containing 1 [Source:HGNC Symbol;Acc:26927]
ENSG00000172340	8801	SUCLG2	330.456	131.665	-1.32758	1.1415e-17	succinate-CoA ligase
ENSG00000079462	5050	PAFAH1B3	226.019	90.0226	-1.32808	2.15731e-10	platelet-activating factor acetylhydrolase 1b
ENSG00000179913	10331	B3GNT3	143.288	57.0643	-1.32826	5.81527e-09	UDP-GlcNAc:betaGal beta-1
ENSG00000128833	55930	MYO5C	524.495	208.771	-1.32901	2.20935e-23	myosin VC [Source:HGNC Symbol;Acc:7604]
ENSG00000138193	51196	PLCE1	201.639	80.168	-1.33067	9.04457e-07	phospholipase C
ENSG00000130939	10277	UBE4B	360.718	143.412	-1.3307	8.41351e-18	ubiquitination factor E4B [Source:HGNC Symbol;Acc:12500]
ENSG00000133247	84787	SUV420H2	60.1254	23.8835	-1.33196	0.000326423	suppressor of variegation 4-20 homolog 2 (Drosophila) [Source:HGNC Symbol;Acc:28405]
ENSG00000113966	84100	ARL6	41.3604	16.4233	-1.33251	0.00347444	ADP-ribosylation factor-like 6 [Source:HGNC Symbol;Acc:13210]
ENSG00000005187	6296	ACSM3	74.186	29.4509	-1.33283	1.44607e-05	acyl-CoA synthetase medium-chain family member 3 [Source:HGNC Symbol;Acc:10522]
ENSG00000100307	23492	CBX7	66.067	26.2217	-1.33317	0.00948787	chromobox homolog 7 [Source:HGNC Symbol;Acc:1557]
ENSG00000144827	55347	ABHD10	205.113	81.3933	-1.33344	8.47447e-12	abhydrolase domain containing 10 [Source:HGNC Symbol;Acc:25656]
ENSG00000221838	9179	AP4M1	93.38	37.0224	-1.33472	3.69487e-06	adaptor-related protein complex 4
ENSG00000171097	883	CCBL1	75.0388	29.7291	-1.33576	3.26604e-05	cysteine conjugate-beta lyase
ENSG00000138092	79172	CENPO	277.139	109.786	-1.33591	5.47058e-15	centromere protein O [Source:HGNC Symbol;Acc:28152]
ENSG00000204856	29902	FAM216A	77.6154	30.7313	-1.33663	3.18843e-05	family with sequence similarity 216
ENSG00000092140	55632	G2E3	317.238	125.486	-1.33804	1.78465e-16	G2/M-phase specific E3 ubiquitin protein ligase [Source:HGNC Symbol;Acc:20338]
ENSG00000183317	284656	EPHA10	30.706	12.1367	-1.33915	0.0232336	EPH receptor A10 [Source:HGNC Symbol;Acc:19987]
ENSG00000167889	146664	MGAT5B	141.147	55.7839	-1.33928	8.0611e-09	mannosyl (alpha-1
ENSG00000117602	11123	RCAN3	144.534	57.1199	-1.33934	3.22745e-09	RCAN family member 3 [Source:HGNC Symbol;Acc:3042]
ENSG00000144677	10217	CTDSPL	260.101	102.772	-1.33963	1.27784e-13	CTD (carboxy-terminal domain
ENSG00000172594	10924	SMPDL3A	34.1189	13.4727	-1.34054	0.00854561	sphingomyelin phosphodiesterase
ENSG00000182093	7485	WRB	179.954	71.0381	-1.34096	1.04159e-10	tryptophan rich basic protein [Source:HGNC Symbol;Acc:12790]
ENSG00000182195	23641	LDOC1	222.144	87.6843	-1.3411	6.7672e-13	leucine zipper
ENSG00000118276	9331	B4GALT6	91.6793	36.187	-1.34112	3.36423e-06	UDP-Gal:betaGlcNAc beta 1
ENSG00000071246	22846	VASH1	39.6696	15.644	-1.34242	0.00259343	vasohibin 1 [Source:HGNC Symbol;Acc:19964]
ENSG00000132570	84105	PCBD2	90.8282	35.7977	-1.34328	3.64037e-06	pterin-4 alpha-carbinolamine dehydratase/dimerization cofactor of hepatocyte nuclear factor 1 alpha (TCF1) 2 [Source:HGNC Symbol;Acc:24474]
ENSG00000164221	153733	CCDC112	94.2444	37.1336	-1.34368	3.59031e-06	coiled-coil domain containing 112 [Source:HGNC Symbol;Acc:28599]
ENSG00000043355	7546	ZIC2	57.5323	22.6587	-1.34431	0.0208125	Zic family member 2 [Source:HGNC Symbol;Acc:12873]
ENSG00000204389	3303	HSPA1A	693.816	273.241	-1.34438	1.64755e-29	heat shock 70kDa protein 1A [Source:HGNC Symbol;Acc:5232]
ENSG00000142892	10026	PIGK	232.383	91.4142	-1.34601	5.31994e-14	phosphatidylinositol glycan anchor biosynthesis
ENSG00000172244	375444	C5orf34	89.1226	35.0179	-1.3477	5.92935e-06	chromosome 5 open reading frame 34 [Source:HGNC Symbol;Acc:24738]
ENSG00000099256	56952	PRTFDC1	90.8431	35.6859	-1.34802	2.02462e-06	phosphoribosyl transferase domain containing 1 [Source:HGNC Symbol;Acc:23333]
ENSG00000196230	203068	TUBB	6932.84	2722.77	-1.34837	7.00841e-58	tubulin
ENSG00000121753	576	BAI2	54.1607	21.2666	-1.34866	0.000474553	brain-specific angiogenesis inhibitor 2 [Source:HGNC Symbol;Acc:944]
ENSG00000065328	55388	MCM10	325.327	127.712	-1.34899	9.16207e-17	minichromosome maintenance complex component 10 [Source:HGNC Symbol;Acc:18043]
ENSG00000012048	672	BRCA1	743.226	291.556	-1.35003	5.7464e-29	breast cancer 1
ENSG00000115902	6509	SLC1A4	321.04	125.875	-1.35076	2.22598e-13	solute carrier family 1 (glutamate/neutral amino acid transporter)
ENSG00000166831	348093	RBPMS2	28.5616	11.1901	-1.35186	0.0203457	RNA binding protein with multiple splicing 2 [Source:HGNC Symbol;Acc:19098]
ENSG00000051596	84321	THOC3	90.3861	35.4078	-1.35203	2.12218e-06	THO complex 3 [Source:HGNC Symbol;Acc:19072]
ENSG00000185697	4603	MYBL1	112.138	43.9254	-1.35215	2.15048e-07	v-myb avian myeloblastosis viral oncogene homolog-like 1 [Source:HGNC Symbol;Acc:7547]
ENSG00000234664		HMGN2P5	61.4071	24.0504	-1.35235	0.000101288	high mobility group nucleosomal binding domain 2 pseudogene 5 [Source:HGNC Symbol;Acc:33568]
ENSG00000137100	11258	DCTN3	221.291	86.6265	-1.35307	2.19894e-13	dynactin 3 (p22) [Source:HGNC Symbol;Acc:2713]
ENSG00000104427	51101	ZC2HC1A	74.61	29.1723	-1.35477	2.77011e-05	zinc finger
ENSG00000111052	8825	LIN7A	138.17	54.0019	-1.35536	1.05279e-06	lin-7 homolog A (C. elegans) [Source:HGNC Symbol;Acc:17787]
ENSG00000180340	2535	FZD2	253.734	99.0969	-1.35641	2.21867e-11	frizzled family receptor 2 [Source:HGNC Symbol;Acc:4040]
ENSG00000160957	9401	RECQL4	334.758	130.719	-1.35665	7.28617e-17	RecQ protein-like 4 [Source:HGNC Symbol;Acc:9949]
ENSG00000110400	5818	PVRL1	138.162	53.9468	-1.35675	1.09438e-06	poliovirus receptor-related 1 (herpesvirus entry mediator C) [Source:HGNC Symbol;Acc:9706]
ENSG00000007541	9091	PIGQ	216.612	84.5107	-1.3579	5.51398e-13	phosphatidylinositol glycan anchor biosynthesis
ENSG00000072210	224	ALDH3A2	2342.78	913.751	-1.35835	2.67187e-47	aldehyde dehydrogenase 3 family
ENSG00000151388	81792	ADAMTS12	26.4387	10.2996	-1.36007	0.0244183	ADAM metallopeptidase with thrombospondin type 1 motif
ENSG00000159055	54069	MIS18A	124.084	48.3237	-1.36052	6.30194e-08	MIS18 kinetochore protein A [Source:HGNC Symbol;Acc:1286]
ENSG00000124615	4337	MOCS1	25.1636	9.79844	-1.36072	0.0257261	molybdenum cofactor synthesis 1 [Source:HGNC Symbol;Acc:7190]
ENSG00000204388	3303	HSPA1B	665.646	259.1	-1.36124	2.19522e-29	heat shock 70kDa protein 1B [Source:HGNC Symbol;Acc:5233]
ENSG00000140525	55215	FANCI	1205.01	469.039	-1.36127	3.79504e-38	Fanconi anemia
ENSG00000002746	23072	HECW1	107.873	41.977	-1.36166	2.90493e-07	HECT
ENSG00000088543	51161	C3orf18	21.3235	8.29508	-1.36212	0.0336007	chromosome 3 open reading frame 18 [Source:HGNC Symbol;Acc:24837]
ENSG00000127946	3092	HIP1	561.969	218.514	-1.36276	5.64919e-25	huntingtin interacting protein 1 [Source:HGNC Symbol;Acc:4913]
ENSG00000196155	25894	PLEKHG4	201.668	78.387	-1.3633	4.68245e-12	pleckstrin homology domain containing
ENSG00000170540	23204	ARL6IP1	2532.35	983.398	-1.36463	4.03808e-49	ADP-ribosylation factor-like 6 interacting protein 1 [Source:HGNC Symbol;Acc:697]
ENSG00000162909	824	CAPN2	3195.57	1240.88	-1.36471	9.00467e-52	calpain 2
ENSG00000186767	139886	SPIN4	110.882	43.0349	-1.36544	0.000610121	spindlin family
ENSG00000156802	29028	ATAD2	881.779	342.217	-1.3655	1.8468e-32	ATPase family
ENSG00000162836	51205	ACP6	121.523	47.1546	-1.36576	3.46256e-08	acid phosphatase 6
ENSG00000169220	10636	RGS14	37.5335	14.5305	-1.36909	0.00359933	regulator of G-protein signaling 14 [Source:HGNC Symbol;Acc:9996]
ENSG00000100124	129138	ANKRD54	120.259	46.4861	-1.37127	3.15059e-08	ankyrin repeat domain 54 [Source:HGNC Symbol;Acc:25185]
ENSG00000257335	8972	MGAM	133.452	51.4968	-1.37377	9.34788e-09	maltase-glucoamylase (alpha-glucosidase) [Source:HGNC Symbol;Acc:7043]
ENSG00000140534	90381	TICRR	394.362	152.097	-1.37453	9.27217e-15	TOPBP1-interacting checkpoint and replication regulator [Source:HGNC Symbol;Acc:28704]
ENSG00000180914	5021	OXTR	54.1426	20.8772	-1.37483	0.000664881	oxytocin receptor [Source:HGNC Symbol;Acc:8529]
ENSG00000166845	162681	C18orf54	60.1172	23.1599	-1.37615	0.000140276	chromosome 18 open reading frame 54 [Source:HGNC Symbol;Acc:13796]
ENSG00000049323	4052	LTBP1	256.699	98.8188	-1.37722	4.95787e-15	latent transforming growth factor beta binding protein 1 [Source:HGNC Symbol;Acc:6714]
ENSG00000090661	79603	CERS4	31.5638	12.1367	-1.3789	0.0117728	ceramide synthase 4 [Source:HGNC Symbol;Acc:23747]
ENSG00000040275	54908	SPDL1	808.822	310.708	-1.38026	7.51709e-31	spindle apparatus coiled-coil protein 1 [Source:HGNC Symbol;Acc:26010]
ENSG00000184887	90135	BTBD6	197.023	75.6589	-1.38079	3.33467e-12	BTB (POZ) domain containing 6 [Source:HGNC Symbol;Acc:19897]
ENSG00000154678	5137	PDE1C	110.882	42.5337	-1.38234	4.55825e-07	phosphodiesterase 1C
ENSG00000142494	55244	SLC47A1	194.462	74.545	-1.3833	2.12681e-12	solute carrier family 47 (multidrug and toxin extrusion)
ENSG00000081320	9262	STK17B	92.9561	35.6303	-1.38344	1.50763e-06	serine/threonine kinase 17b [Source:HGNC Symbol;Acc:11396]
ENSG00000143951	51057	WDPCP	39.6696	15.1985	-1.3841	0.0023329	WD repeat containing planar cell polarity effector [Source:HGNC Symbol;Acc:28027]
ENSG00000198937	154467	CCDC167	57.5621	22.0464	-1.38458	0.000273881	coiled-coil domain containing 167 [Source:HGNC Symbol;Acc:21239]
ENSG00000131018	23345	SYNE1	707.303	270.845	-1.38486	2.35552e-13	spectrin repeat containing
ENSG00000151503	23310	NCAPD3	450.697	172.417	-1.38625	2.15903e-22	non-SMC condensin II complex
ENSG00000146054	81786	TRIM7	66.9496	25.6093	-1.3864	3.65057e-05	tripartite motif containing 7 [Source:HGNC Symbol;Acc:16278]
ENSG00000270157		RP5-894A10.6	53.722	20.543	-1.38686	0.000365226
ENSG00000161996	197335	WDR90	177.358	67.7537	-1.38829	5.4436e-08	WD repeat domain 90 [Source:HGNC Symbol;Acc:26960]
ENSG00000100749	7443	VRK1	171.863	65.638	-1.38866	2.97167e-11	vaccinia related kinase 1 [Source:HGNC Symbol;Acc:12718]
ENSG00000224149		RP11-510C10.3	25.5809	9.74281	-1.39266	0.0274714
ENSG00000175591	5029	P2RY2	34.9585	13.3058	-1.39359	0.00809146	purinergic receptor P2Y
ENSG00000104738	4173	MCM4	1508.23	574.038	-1.39364	6.38107e-43	minichromosome maintenance complex component 4 [Source:HGNC Symbol;Acc:6947]
ENSG00000163918	5984	RFC4	268.161	101.991	-1.39465	1.66312e-15	replication factor C (activator 1) 4
ENSG00000005469	54677	CROT	159.874	60.7941	-1.39493	1.08144e-10	carnitine O-octanoyltransferase [Source:HGNC Symbol;Acc:2366]
ENSG00000073111	4171	MCM2	681.798	259.21	-1.39522	1.89226e-29	minichromosome maintenance complex component 2 [Source:HGNC Symbol;Acc:6944]
ENSG00000108384	5889	RAD51C	265.22	100.823	-1.39537	1.13022e-15	RAD51 paralog C [Source:HGNC Symbol;Acc:9820]
ENSG00000185630	5087	PBX1	662.2	251.639	-1.39591	1.27865e-18	pre-B-cell leukemia homeobox 1 [Source:HGNC Symbol;Acc:8632]
ENSG00000213339	81890	QTRT1	133.889	50.8288	-1.39732	2.14689e-09	queuine tRNA-ribosyltransferase 1 [Source:HGNC Symbol;Acc:23797]
ENSG00000162999	142679	DUSP19	23.0374	8.74057	-1.39818	0.0265597	dual specificity phosphatase 19 [Source:HGNC Symbol;Acc:18894]
ENSG00000096092	28978	TMEM14A	171.863	65.1925	-1.39848	1.9349e-11	transmembrane protein 14A [Source:HGNC Symbol;Acc:21076]
ENSG00000198909	4215	MAP3K3	205.941	78.1084	-1.39868	7.85199e-13	mitogen-activated protein kinase kinase kinase 3 [Source:HGNC Symbol;Acc:6855]
ENSG00000155755	65062	TMEM237	169.694	64.302	-1.4	4.56054e-11	transmembrane protein 237 [Source:HGNC Symbol;Acc:14432]
ENSG00000258474		RP11-187E13.1	26.0131	9.85406	-1.40045	0.020962	Uncharacterized protein [Source:UniProtKB/TrEMBL;Acc:G3V2E6]
ENSG00000051825	10198	MPHOSPH9	377.784	143.022	-1.40132	1.39224e-20	M-phase phosphoprotein 9 [Source:HGNC Symbol;Acc:7215]
ENSG00000006740	9912	ARHGAP44	52.8708	19.9863	-1.40346	0.000164485	Rho GTPase activating protein 44 [Source:HGNC Symbol;Acc:29096]
ENSG00000184363	11187	PKP3	251.587	94.9211	-1.40625	1.29097e-15	plakophilin 3 [Source:HGNC Symbol;Acc:9025]
ENSG00000144369	165215	FAM171B	93.4048	35.2404	-1.40627	0.00109631	family with sequence similarity 171
ENSG00000123213	57486	NLN	864.277	326.017	-1.40655	4.27896e-34	neurolysin (metallopeptidase M3 family) [Source:HGNC Symbol;Acc:16058]
ENSG00000185621	89782	LMLN	65.2373	24.6071	-1.40662	3.3866e-05	leishmanolysin-like (metallopeptidase M8 family) [Source:HGNC Symbol;Acc:15991]
ENSG00000069275	64710	NUCKS1	2249.25	848.278	-1.40683	3.19674e-31	nuclear casein kinase and cyclin-dependent kinase substrate 1 [Source:HGNC Symbol;Acc:29923]
ENSG00000183496	84206	MEX3B	34.5495	13.0272	-1.40714	0.00707333	mex-3 RNA binding family member B [Source:HGNC Symbol;Acc:25297]
ENSG00000147251	139818	DOCK11	210.203	79.1658	-1.40884	3.45564e-13	dedicator of cytokinesis 11 [Source:HGNC Symbol;Acc:23483]
ENSG00000148411	138151	NACC2	460.447	173.364	-1.40923	6.18405e-23	NACC family member 2
ENSG00000100505	114088	TRIM9	141.159	53.111	-1.41024	3.57814e-10	tripartite motif containing 9 [Source:HGNC Symbol;Acc:16288]
ENSG00000255624	399815	RP11-564D11.3	21.3119	8.01695	-1.41054	0.0464012
ENSG00000103154	54550	NECAB2	31.9745	12.0254	-1.41084	0.0190953	N-terminal EF-hand calcium binding protein 2 [Source:HGNC Symbol;Acc:23746]
ENSG00000188677	29780	PARVB	198.699	74.6567	-1.41224	5.09981e-13	parvin
ENSG00000142230	10055	SAE1	1642.52	616.852	-1.41291	2.1573e-45	SUMO1 activating enzyme subunit 1 [Source:HGNC Symbol;Acc:30660]
ENSG00000123416	10376	TUBA1B	2233.48	838.708	-1.41306	3.94259e-50	tubulin
ENSG00000177875	387856	C12orf68	44.3543	16.6463	-1.41387	0.000961984	chromosome 12 open reading frame 68 [Source:HGNC Symbol;Acc:33749]
ENSG00000163590	151742	PPM1L	34.1206	12.8047	-1.41397	0.00483802	protein phosphatase
ENSG00000144320	80856	KIAA1715	173.95	65.2481	-1.41466	1.34676e-11	KIAA1715 [Source:HGNC Symbol;Acc:21610]
ENSG00000182621	23236	PLCB1	95.9153	35.9641	-1.41521	1.8272e-06	phospholipase C
ENSG00000174099	253827	MSRB3	324.504	121.588	-1.41624	8.5918e-19	methionine sulfoxide reductase B3 [Source:HGNC Symbol;Acc:27375]
ENSG00000188010	729967	MORN2	101.484	38.0242	-1.41627	7.31873e-08	MORN repeat containing 2 [Source:HGNC Symbol;Acc:30166]
ENSG00000150627	116966	WDR17	52.9088	19.8194	-1.4166	0.0485454	WD repeat domain 17 [Source:HGNC Symbol;Acc:16661]
ENSG00000169738	51181	DCXR	137.708	51.5529	-1.41748	5.2357e-10	dicarbonyl/L-xylulose reductase [Source:HGNC Symbol;Acc:18985]
ENSG00000136828	9649	RALGPS1	56.2886	21.0441	-1.41943	0.000101856	Ral GEF with PH domain and SH3 binding motif 1 [Source:HGNC Symbol;Acc:16851]
ENSG00000127589		TUBBP1	184.245	68.8667	-1.41974	8.89191e-10	tubulin
ENSG00000259790		ANP32BP1	21.7474	8.1282	-1.41984	0.0476262	acidic (leucine-rich) nuclear phosphoprotein 32 family
ENSG00000117593	55157	DARS2	605.05	225.752	-1.42232	7.40344e-29	aspartyl-tRNA synthetase 2
ENSG00000127418	53834	FGFRL1	151.795	56.6188	-1.42277	5.2357e-10	fibroblast growth factor receptor-like 1 [Source:HGNC Symbol;Acc:3693]
ENSG00000135272	29969	MDFIC	290.784	108.45	-1.42292	3.65956e-17	MyoD family inhibitor domain containing [Source:HGNC Symbol;Acc:28870]
ENSG00000118898	5493	PPL	156.899	58.5115	-1.42304	3.07215e-10	periplakin [Source:HGNC Symbol;Acc:9273]
ENSG00000106976	1759	DNM1	812.243	302.524	-1.42486	3.54488e-34	dynamin 1 [Source:HGNC Symbol;Acc:2972]
ENSG00000175216	9793	CKAP5	2224.16	827.846	-1.42583	5.67831e-45	cytoskeleton associated protein 5 [Source:HGNC Symbol;Acc:28959]
ENSG00000235698		PA2G4P2	30.7027	11.413	-1.42768	0.00895289	proliferation-associated 2G4 pseudogene 2 [Source:HGNC Symbol;Acc:16531]
ENSG00000149639	140710	SOGA1	576.008	214.005	-1.42845	1.5272e-26	suppressor of glucose
ENSG00000101945	6839	SUV39H1	151.805	56.3963	-1.42855	2.97108e-10	suppressor of variegation 3-9 homolog 1 (Drosophila) [Source:HGNC Symbol;Acc:11479]
ENSG00000138028	10669	CGREF1	43.9204	16.312	-1.42896	0.000608989	cell growth regulator with EF-hand domain 1 [Source:HGNC Symbol;Acc:16962]
ENSG00000107331	20	ABCA2	290.778	107.948	-1.42958	1.61055e-17	ATP-binding cassette
ENSG00000185818	339983	NAT8L	75.9131	28.1701	-1.43019	1.32404e-05	N-acetyltransferase 8-like (GCN5-related
ENSG00000132434	55915	LANCL2	112.134	41.5876	-1.43099	4.75992e-08	LanC lantibiotic synthetase component C-like 2 (bacterial) [Source:HGNC Symbol;Acc:6509]
ENSG00000135119	84900	RNFT2	56.2936	20.8772	-1.43104	0.000122248	ring finger protein
ENSG00000251169	101927934	AC005355.2	23.4481	8.68495	-1.43288	0.0410503
ENSG00000204228	7923	HSD17B8	44.3526	16.4233	-1.43328	0.00068623	hydroxysteroid (17-beta) dehydrogenase 8 [Source:HGNC Symbol;Acc:3554]
ENSG00000039139	1767	DNAH5	36.2435	13.417	-1.43366	0.00131523	dynein
ENSG00000251432	101927184	RP11-420A23.1	46.05	17.0357	-1.43464	0.000922999
ENSG00000074370	489	ATP2A3	120.264	44.4821	-1.43491	1.01684e-05	ATPase
ENSG00000114923	6508	SLC4A3	25.1521	9.29732	-1.43579	0.0198608	solute carrier family 4 (anion exchanger)
ENSG00000133627	57180	ACTR3B	42.6371	15.7553	-1.43627	0.00148738	ARP3 actin-related protein 3 homolog B (yeast) [Source:HGNC Symbol;Acc:17256]
ENSG00000263142		LRRC37A17P	52.437	19.3739	-1.43647	0.00027831	leucine rich repeat containing 37
ENSG00000163710	26577	PCOLCE2	87.4037	32.2898	-1.43662	8.05932e-07	procollagen C-endopeptidase enhancer 2 [Source:HGNC Symbol;Acc:8739]
ENSG00000105088	93145	OLFM2	39.6581	14.6418	-1.43752	0.00139897	olfactomedin 2 [Source:HGNC Symbol;Acc:17189]
ENSG00000214826	440081	DDX12P	120.216	44.3709	-1.43795	1.40765e-08	DEAD/H (Asp-Glu-Ala-Asp/His) box polypeptide 12
ENSG00000185567	113146	AHNAK2	5141.18	1896.64	-1.43865	3.75548e-38	AHNAK nucleoprotein 2 [Source:HGNC Symbol;Acc:20125]
ENSG00000162430	57190	SEPN1	273.77	100.934	-1.43955	2.17502e-17	selenoprotein N
ENSG00000122912	8034	SLC25A16	104.028	38.3028	-1.44145	2.09139e-07	solute carrier family 25 (mitochondrial carrier; Graves disease autoantigen)
ENSG00000121211	84057	MND1	63.1276	23.2155	-1.44318	3.05736e-05	meiotic nuclear divisions 1 homolog (S. cerevisiae) [Source:HGNC Symbol;Acc:24839]
ENSG00000111077	23371	TENC1	250.732	92.1939	-1.4434	4.40326e-16	tensin like C1 domain containing phosphatase (tensin 2) [Source:HGNC Symbol;Acc:19737]
ENSG00000111788		RP11-22B23.1	103.604	38.0798	-1.44398	1.88938e-07
ENSG00000014138	23649	POLA2	362.4	133.169	-1.44433	1.15819e-20	polymerase (DNA directed)
ENSG00000020181	25960	GPR124	17.9073	6.56922	-1.44676	0.0455697	G protein-coupled receptor 124 [Source:HGNC Symbol;Acc:17849]
ENSG00000038427	1462	VCAN	1163.99	426.505	-1.44845	4.72225e-11	versican [Source:HGNC Symbol;Acc:2464]
ENSG00000259439	100130502	RP11-89K21.1	69.9071	25.6093	-1.44877	2.65718e-05
ENSG00000137804	51203	NUSAP1	991.798	362.761	-1.45102	1.09512e-38	nucleolar and spindle associated protein 1 [Source:HGNC Symbol;Acc:18538]
ENSG00000129270	79148	MMP28	31.9745	11.6912	-1.4515	0.00871207	matrix metallopeptidase 28 [Source:HGNC Symbol;Acc:14366]
ENSG00000117419	79033	ERI3	226.43	82.7293	-1.45259	5.41968e-15	ERI1 exoribonuclease family member 3 [Source:HGNC Symbol;Acc:17276]
ENSG00000132394	60678	EEFSEC	66.5256	24.2733	-1.45454	1.48314e-05	eukaryotic elongation factor
ENSG00000182224	124637	CYB5D1	263.501	95.9794	-1.45701	1.74893e-16	cytochrome b5 domain containing 1 [Source:HGNC Symbol;Acc:26516]
ENSG00000174827	5174	PDZK1	22.1647	8.07257	-1.45717	0.032718	PDZ domain containing 1 [Source:HGNC Symbol;Acc:8821]
ENSG00000037965	3224	HOXC8	22.178	8.07257	-1.45803	0.0298283	homeobox C8 [Source:HGNC Symbol;Acc:5129]
ENSG00000146670	113130	CDCA5	642.522	233.825	-1.45832	2.85381e-29	cell division cycle associated 5 [Source:HGNC Symbol;Acc:14626]
ENSG00000136895	84253	GARNL3	17.9073	6.51359	-1.45902	0.0488367	GTPase activating Rap/RanGAP domain-like 3 [Source:HGNC Symbol;Acc:25425]
ENSG00000196305	3376	IARS	2025.72	736.768	-1.45915	4.43195e-52	isoleucyl-tRNA synthetase [Source:HGNC Symbol;Acc:5330]
ENSG00000197429	3652	IPP	81.0267	29.4509	-1.46008	4.14425e-06	intracisternal A particle-promoted polypeptide [Source:HGNC Symbol;Acc:6108]
ENSG00000101412	1869	E2F1	243.936	88.63	-1.46064	9.48124e-13	E2F transcription factor 1 [Source:HGNC Symbol;Acc:3113]
ENSG00000134291	79022	TMEM106C	735.101	267.06	-1.46078	9.98353e-34	transmembrane protein 106C [Source:HGNC Symbol;Acc:28775]
ENSG00000102781	84056	KATNAL1	151.78	55.1154	-1.46145	1.40993e-10	katanin p60 subunit A-like 1 [Source:HGNC Symbol;Acc:28361]
ENSG00000198331	219844	HYLS1	159.48	57.8992	-1.46176	3.35155e-11	hydrolethalus syndrome 1 [Source:HGNC Symbol;Acc:26558]
ENSG00000106477	95681	CEP41	121.938	44.2596	-1.46209	8.81128e-09	centrosomal protein 41kDa [Source:HGNC Symbol;Acc:12370]
ENSG00000224078	3653	SNHG14	297.173	107.837	-1.46245	1.04109e-18	small nucleolar RNA host gene 14 (non-protein coding) [Source:HGNC Symbol;Acc:37462]
ENSG00000138738	11107	PRDM5	51.1652	18.539	-1.4646	0.000179633	PR domain containing 5 [Source:HGNC Symbol;Acc:9349]
ENSG00000171792	83695	RHNO1	482.249	174.645	-1.46536	7.92537e-26	RAD9-HUS1-RAD1 interacting nuclear orphan 1 [Source:HGNC Symbol;Acc:28206]
ENSG00000164574	55568	GALNT10	1887.64	683.6	-1.46536	7.91841e-51	UDP-N-acetyl-alpha-D-galactosamine:polypeptide N-acetylgalactosaminyltransferase 10 (GalNAc-T10) [Source:HGNC Symbol;Acc:19873]
ENSG00000164742	107	ADCY1	125.386	45.3731	-1.46647	5.16655e-09	adenylate cyclase 1 (brain) [Source:HGNC Symbol;Acc:232]
ENSG00000214881		TMEM14D	24.3174	8.7962	-1.46704	0.0175233	transmembrane protein 14D (pseudogene) [Source:HGNC Symbol;Acc:15660]
ENSG00000086475	22929	SEPHS1	587.176	212.39	-1.46708	3.2628e-29	selenophosphate synthetase 1 [Source:HGNC Symbol;Acc:19685]
ENSG00000155850	1836	SLC26A2	359.872	130.05	-1.46841	8.744e-21	solute carrier family 26 (anion exchanger)
ENSG00000076344	8786	RGS11	25.5859	9.24169	-1.46912	0.0137538	regulator of G-protein signaling 11 [Source:HGNC Symbol;Acc:9993]
ENSG00000073350	3993	LLGL2	553.057	199.642	-1.47002	1.22829e-28	lethal giant larvae homolog 2 (Drosophila) [Source:HGNC Symbol;Acc:6629]
ENSG00000135476	9700	ESPL1	678.282	244.347	-1.47296	3.17908e-24	extra spindle pole bodies homolog 1 (S. cerevisiae) [Source:HGNC Symbol;Acc:16856]
ENSG00000146477	6581	SLC22A3	398.713	143.357	-1.47574	9.68854e-24	solute carrier family 22 (organic cation transporter)
ENSG00000187676	145173	B3GALTL	113.427	40.7523	-1.47681	1.35598e-06	beta 1
ENSG00000206527	201562	PTPLB	730.449	262.049	-1.47895	1.42383e-34	protein tyrosine phosphatase-like (proline instead of catalytic arginine)
ENSG00000125434	399512	SLC25A35	64.8118	23.2155	-1.48117	2.65452e-05	solute carrier family 25
ENSG00000083457	3682	ITGAE	223.013	79.7786	-1.48306	5.97042e-15	integrin
ENSG00000080503	6595	SMARCA2	343.682	122.925	-1.4833	2.88174e-21	SWI/SNF related
ENSG00000144452	26154	ABCA12	43.9122	15.6997	-1.48389	0.000657586	ATP-binding cassette
ENSG00000087253	54947	LPCAT2	113.842	40.6966	-1.48406	5.60539e-09	lysophosphatidylcholine acyltransferase 2 [Source:HGNC Symbol;Acc:26032]
ENSG00000198056	5557	PRIM1	187.61	67.0296	-1.48486	6.22545e-13	primase
ENSG00000217555	51192	CKLF	26.0247	9.29732	-1.48499	0.00974931	chemokine-like factor [Source:HGNC Symbol;Acc:13253]
ENSG00000230882	101930475	AC005077.14	46.4739	16.5906	-1.48605	0.00101795
ENSG00000167740	124936	CYB5D2	150.535	53.7238	-1.48646	4.36283e-11	cytochrome b5 domain containing 2 [Source:HGNC Symbol;Acc:28471]
ENSG00000157240	8321	FZD1	68.6403	24.4959	-1.48652	1.68627e-05	frizzled family receptor 1 [Source:HGNC Symbol;Acc:4038]
ENSG00000133026	4628	MYH10	507.863	181.213	-1.48675	1.30626e-27	myosin
ENSG00000168781	9677	PPIP5K1	49.4662	17.648	-1.48694	0.000184391	diphosphoinositol pentakisphosphate kinase 1 [Source:HGNC Symbol;Acc:29023]
ENSG00000172339	199857	ALG14	49.0389	17.4811	-1.48813	0.000250897	ALG14
ENSG00000226137	440465	BAIAP2-AS1	74.6314	26.556	-1.49075	4.44298e-06	BAIAP2 antisense RNA 1 (head to head) [Source:HGNC Symbol;Acc:44342]
ENSG00000169679	699	BUB1	892.938	317.612	-1.4913	4.15163e-39	BUB1 mitotic checkpoint serine/threonine kinase [Source:HGNC Symbol;Acc:1148]
ENSG00000169689	201254	STRA13	405.087	144.025	-1.49192	4.85094e-24	stimulated by retinoic acid 13 [Source:HGNC Symbol;Acc:11422]
ENSG00000204682	399726	CASC10	171.804	61.0728	-1.49216	1.34065e-11	cancer susceptibility candidate 10 [Source:HGNC Symbol;Acc:31448]
ENSG00000110315	50862	RNF141	307.423	109.229	-1.49287	1.55409e-19	ring finger protein 141 [Source:HGNC Symbol;Acc:21159]
ENSG00000137700	2542	SLC37A4	130.064	46.208	-1.49301	5.11912e-10	solute carrier family 37 (glucose-6-phosphate transporter)
ENSG00000105514	9545	RAB3D	78.8839	28.0032	-1.49414	1.19659e-06	RAB3D
ENSG00000170500	164832	LONRF2	222.121	78.7764	-1.49551	1.43537e-11	LON peptidase N-terminal domain and ring finger 2 [Source:HGNC Symbol;Acc:24788]
ENSG00000160199	5316	PKNOX1	103.624	36.7438	-1.49578	6.41306e-08	PBX/knotted 1 homeobox 1 [Source:HGNC Symbol;Acc:9022]
ENSG00000102048	140462	ASB9	153.111	54.2801	-1.49609	1.1387e-11	ankyrin repeat and SOCS box containing 9 [Source:HGNC Symbol;Acc:17184]
ENSG00000169083	367	AR	567.98	200.866	-1.49961	2.62238e-29	androgen receptor [Source:HGNC Symbol;Acc:644]
ENSG00000084453	6579	SLCO1A2	23.458	8.29508	-1.49975	0.023575	solute carrier organic anion transporter family
ENSG00000124074	84080	ENKD1	40.9464	14.4749	-1.50018	0.00113604	enkurin domain containing 1 [Source:HGNC Symbol;Acc:25246]
ENSG00000130193	51337	THEM6	149.657	52.8889	-1.50062	3.85898e-11	thioesterase superfamily member 6 [Source:HGNC Symbol;Acc:29656]
ENSG00000112759	2030	SLC29A1	475.024	167.851	-1.50082	1.20865e-26	solute carrier family 29 (equilibrative nucleoside transporter)
ENSG00000205544	254863	TMEM256	78.0195	27.5577	-1.50138	6.5029e-07	transmembrane protein 256 [Source:HGNC Symbol;Acc:28618]
ENSG00000134709	51361	HOOK1	84.847	29.896	-1.50491	4.05504e-07	hook microtubule-tethering protein 1 [Source:HGNC Symbol;Acc:19884]
ENSG00000067836	79641	ROGDI	69.5245	24.4959	-1.50498	2.71551e-05	rogdi homolog (Drosophila) [Source:HGNC Symbol;Acc:29478]
ENSG00000189212		DPY19L2P1	25.1421	8.85183	-1.50606	0.0406135	DPY19L2 pseudogene 1 [Source:HGNC Symbol;Acc:22305]
ENSG00000172878	254042	METAP1D	54.5731	19.207	-1.50656	6.78835e-05	methionyl aminopeptidase type 1D (mitochondrial) [Source:HGNC Symbol;Acc:32583]
ENSG00000138175	403	ARL3	224.709	79.055	-1.50713	8.02303e-16	ADP-ribosylation factor-like 3 [Source:HGNC Symbol;Acc:694]
ENSG00000196372	79754	ASB13	137.281	48.2681	-1.50799	5.59145e-08	ankyrin repeat and SOCS box containing 13 [Source:HGNC Symbol;Acc:19765]
ENSG00000158234	55179	FAIM	100.196	35.1292	-1.51208	4.22077e-08	Fas apoptotic inhibitory molecule [Source:HGNC Symbol;Acc:18703]
ENSG00000163507	57650	KIAA1524	437.095	153.211	-1.51243	8.35775e-20	KIAA1524 [Source:HGNC Symbol;Acc:29302]
ENSG00000183688	359845	FAM101B	194.448	68.1431	-1.51275	3.80067e-13	family with sequence similarity 101
ENSG00000249858		SNX5P1	26.856	9.40857	-1.5132	0.00848506	sorting nexin 5 pseudogene 1 [Source:HGNC Symbol;Acc:41512]
ENSG00000178149	55152	DALRD3	97.644	34.183	-1.51425	1.64882e-06	DALR anticodon binding domain containing 3 [Source:HGNC Symbol;Acc:25536]
ENSG00000167552	7846	TUBA1A	914.672	319.394	-1.51792	2.58024e-39	tubulin
ENSG00000133119	5983	RFC3	340.65	118.861	-1.51902	4.03174e-21	replication factor C (activator 1) 3
ENSG00000186185	146909	KIF18B	607.099	211.778	-1.51938	4.06821e-13	kinesin family member 18B [Source:HGNC Symbol;Acc:27102]
ENSG00000148468	221061	FAM171A1	167.995	58.5672	-1.52025	5.98307e-12	family with sequence similarity 171
ENSG00000138794	839	CASP6	103.183	35.9645	-1.52056	1.98907e-08	caspase 6
ENSG00000118402	6785	ELOVL4	23.0242	8.01695	-1.52202	0.0253321	ELOVL fatty acid elongase 4 [Source:HGNC Symbol;Acc:14415]
ENSG00000168476	80346	REEP4	380.266	132.389	-1.52222	1.04722e-13	receptor accessory protein 4 [Source:HGNC Symbol;Acc:26176]
ENSG00000166963	4130	MAP1A	25.5892	8.90745	-1.52245	0.0115428	microtubule-associated protein 1A [Source:HGNC Symbol;Acc:6835]
ENSG00000198794	192683	SCAMP5	162	56.3407	-1.52375	1.3111e-10	secretory carrier membrane protein 5 [Source:HGNC Symbol;Acc:30386]
ENSG00000156110	132	ADK	201.245	69.9807	-1.52392	6.40961e-15	adenosine kinase [Source:HGNC Symbol;Acc:257]
ENSG00000197933	55552	ZNF823	39.2259	13.6396	-1.52401	0.000923423	zinc finger protein 823 [Source:HGNC Symbol;Acc:30936]
ENSG00000130294	547	KIF1A	26.4337	9.18607	-1.52486	0.0107458	kinesin family member 1A [Source:HGNC Symbol;Acc:888]
ENSG00000167081	5090	PBX3	127.073	44.1484	-1.52523	6.87231e-10	pre-B-cell leukemia homeobox 3 [Source:HGNC Symbol;Acc:8634]
ENSG00000142731	10733	PLK4	226.832	78.7208	-1.52681	1.12879e-15	polo-like kinase 4 [Source:HGNC Symbol;Acc:11397]
ENSG00000083123	594	BCKDHB	69.5162	24.106	-1.52796	0.000212389	branched chain keto acid dehydrogenase E1
ENSG00000125864	631	BFSP1	53.7385	18.5946	-1.53107	0.00051946	beaded filament structural protein 1
ENSG00000168077	51435	SCARA3	822.13	284.431	-1.53129	4.86837e-38	scavenger receptor class A
ENSG00000167972	21	ABCA3	280.579	97.0373	-1.53179	4.11001e-19	ATP-binding cassette
ENSG00000169297	190	NR0B1	332.572	115.019	-1.5318	2.51383e-21	nuclear receptor subfamily 0
ENSG00000010310	2696	GIPR	21.7392	7.51583	-1.53229	0.0367235	gastric inhibitory polypeptide receptor [Source:HGNC Symbol;Acc:4271]
ENSG00000117155	117178	SSX2IP	221.757	76.6607	-1.53242	1.22085e-08	synovial sarcoma
ENSG00000171533	4135	MAP6	21.7458	7.51583	-1.53273	0.0295839	microtubule-associated protein 6 [Source:HGNC Symbol;Acc:6868]
ENSG00000164292	22836	RHOBTB3	246.468	85.067	-1.53473	3.08766e-17	Rho-related BTB domain containing 3 [Source:HGNC Symbol;Acc:18757]
ENSG00000132031	4148	MATN3	174.39	60.1261	-1.53625	5.74135e-13	matrilin 3 [Source:HGNC Symbol;Acc:6909]
ENSG00000173894	84733	CBX2	329.595	113.572	-1.53708	3.24273e-20	chromobox homolog 2 [Source:HGNC Symbol;Acc:1552]
ENSG00000138346	1763	DNA2	217.458	74.8792	-1.5381	9.30743e-16	DNA replication helicase/nuclease 2 [Source:HGNC Symbol;Acc:2939]
ENSG00000185909	200942	KLHDC8B	42.2313	14.5305	-1.53923	0.000908352	kelch domain containing 8B [Source:HGNC Symbol;Acc:28557]
ENSG00000162426	50651	SLC45A1	29.0103	9.96532	-1.54158	0.0146495	solute carrier family 45
ENSG00000120053	2805	GOT1	437.482	149.927	-1.54497	3.64545e-26	glutamic-oxaloacetic transaminase 1
ENSG00000168061	29901	SAC3D1	123.644	42.3112	-1.54708	9.93952e-10	SAC3 domain containing 1 [Source:HGNC Symbol;Acc:30179]
ENSG00000103540	9738	CCP110	248.146	84.9001	-1.54735	2.72343e-08	centriolar coiled coil protein 110kDa [Source:HGNC Symbol;Acc:24342]
ENSG00000132563	51308	REEP2	28.9889	9.90969	-1.54859	0.00569481	receptor accessory protein 2 [Source:HGNC Symbol;Acc:17975]
ENSG00000076003	4175	MCM6	733.763	250.693	-1.54939	2.03139e-36	minichromosome maintenance complex component 6 [Source:HGNC Symbol;Acc:6949]
ENSG00000135049	23287	AGTPBP1	179.918	61.4621	-1.54957	1.57452e-13	ATP/GTP binding protein 1 [Source:HGNC Symbol;Acc:17258]
ENSG00000196368	55190	NUDT11	24.3009	8.29508	-1.55068	0.0155936	nudix (nucleoside diphosphate linked moiety X)-type motif 11 [Source:HGNC Symbol;Acc:18011]
ENSG00000080839	5933	RBL1	278.815	95.1441	-1.55112	9.15898e-17	retinoblastoma-like 1 (p107) [Source:HGNC Symbol;Acc:9893]
ENSG00000108272	79154	DHRS11	63.9606	21.8239	-1.55128	0.000914817	dehydrogenase/reductase (SDR family) member 11 [Source:HGNC Symbol;Acc:28639]
ENSG00000213186	286827	TRIM59	126.623	43.2017	-1.55138	5.85687e-10	tripartite motif containing 59 [Source:HGNC Symbol;Acc:30834]
ENSG00000125821	92675	DTD1	359.016	122.48	-1.5515	7.22424e-24	D-tyrosyl-tRNA deacylase 1 [Source:HGNC Symbol;Acc:16219]
ENSG00000141854	102466515	hsa-mir-1199	20.8913	7.12596	-1.55175	0.0275888	hsa-mir-1199 [Source:miRBase;Acc:MI0020340]
ENSG00000166033	5654	HTRA1	230.694	78.6652	-1.55218	1.06277e-13	HtrA serine peptidase 1 [Source:HGNC Symbol;Acc:9476]
ENSG00000183628	8214	DGCR6	79.7202	27.1683	-1.55302	2.01124e-06	DiGeorge syndrome critical region gene 6 [Source:HGNC Symbol;Acc:2846]
ENSG00000068885	57560	IFT80	120.254	40.9748	-1.55328	5.74792e-10	intraflagellar transport 80 homolog (Chlamydomonas) [Source:HGNC Symbol;Acc:29262]
ENSG00000129810	151648	SGOL1	126.221	42.9792	-1.55423	3.89699e-10	shugoshin-like 1 (S. pombe) [Source:HGNC Symbol;Acc:25088]
ENSG00000205670	54065	SMIM11	91.2637	31.0651	-1.55475	1.12318e-07	small integral membrane protein 11 [Source:HGNC Symbol;Acc:1293]
ENSG00000136811	4957	ODF2	337.719	114.907	-1.55535	4.59573e-23	outer dense fiber of sperm tails 2 [Source:HGNC Symbol;Acc:8114]
ENSG00000100033	5625	PRODH	52.4568	17.8154	-1.55801	0.00012425	proline dehydrogenase (oxidase) 1 [Source:HGNC Symbol;Acc:9453]
ENSG00000176826	360132	FKBP9L	17.0545	5.78996	-1.55853	0.0467806	FK506 binding protein 9-like [Source:HGNC Symbol;Acc:23568]
ENSG00000088002	6820	SULT2B1	51.5875	17.4811	-1.56122	0.000112778	sulfotransferase family
ENSG00000165244	195828	ZNF367	96.7879	32.7909	-1.56153	1.11109e-07	zinc finger protein 367 [Source:HGNC Symbol;Acc:18320]
ENSG00000160783	11243	PMF1	88.2582	29.896	-1.56178	8.95068e-08	polyamine-modulated factor 1 [Source:HGNC Symbol;Acc:9112]
ENSG00000127586	63922	CHTF18	162.448	55.0047	-1.56235	1.04526e-12	CTF18
ENSG00000130881	4037	LRP3	184.223	62.3531	-1.56292	1.11374e-12	low density lipoprotein receptor-related protein 3 [Source:HGNC Symbol;Acc:6695]
ENSG00000184368	256714	MAP7D2	90.8084	30.7308	-1.56314	4.33645e-08	MAP7 domain containing 2 [Source:HGNC Symbol;Acc:25899]
ENSG00000065357	1606	DGKA	150.959	51.0509	-1.56415	1.56955e-11	diacylglycerol kinase
ENSG00000042088	55775	TDP1	141.573	47.767	-1.56746	2.68681e-11	tyrosyl-DNA phosphodiesterase 1 [Source:HGNC Symbol;Acc:18884]
ENSG00000153132	1047	CLGN	112.993	38.0242	-1.57124	1.32766e-09	calmegin [Source:HGNC Symbol;Acc:2060]
ENSG00000151725	79682	CENPU	246.445	82.8966	-1.57188	2.07038e-17	centromere protein U [Source:HGNC Symbol;Acc:21348]
ENSG00000198734	2153	F5	163.754	55.0603	-1.57245	3.42635e-13	coagulation factor V (proaccelerin
ENSG00000145284	79966	SCD5	59.2759	19.9306	-1.57246	1.1613e-05	stearoyl-CoA desaturase 5 [Source:HGNC Symbol;Acc:21088]
ENSG00000116791	1429	CRYZ	765.851	257.374	-1.5732	6.81286e-39	crystallin
ENSG00000130038	84766	EFCAB4B	26.0098	8.74057	-1.57326	0.00787807	EF-hand calcium binding domain 4B [Source:HGNC Symbol;Acc:28657]
ENSG00000129354	10053	AP1M2	150.965	50.6619	-1.57524	4.68754e-12	adaptor-related protein complex 1
ENSG00000173456	79102	RNF26	276.31	92.6946	-1.57573	1.37044e-19	ring finger protein 26 [Source:HGNC Symbol;Acc:14646]
ENSG00000093009	8318	CDC45	224.265	75.2134	-1.57614	1.05041e-16	cell division cycle 45 [Source:HGNC Symbol;Acc:1739]
ENSG00000158555	81544	GDPD5	85.7097	28.7268	-1.57706	4.78205e-06	glycerophosphodiester phosphodiesterase domain containing 5 [Source:HGNC Symbol;Acc:28804]
ENSG00000131153	51659	GINS2	251.58	84.2882	-1.57761	2.83464e-18	GINS complex subunit 2 (Psf2 homolog) [Source:HGNC Symbol;Acc:24575]
ENSG00000179046	205860	TRIML2	493.779	165.404	-1.57787	1.20842e-28	tripartite motif family-like 2 [Source:HGNC Symbol;Acc:26378]
ENSG00000136010	160428	ALDH1L2	116.817	39.082	-1.57967	7.94357e-10	aldehyde dehydrogenase 1 family
ENSG00000158301	114928	GPRASP2	100.211	33.5146	-1.58018	1.86966e-08	G protein-coupled receptor associated sorting protein 2 [Source:HGNC Symbol;Acc:25169]
ENSG00000025039	58528	RRAGD	50.3124	16.8131	-1.58132	0.000123149	Ras-related GTP binding D [Source:HGNC Symbol;Acc:19903]
ENSG00000113391	83989	FAM172A	133.475	44.5934	-1.58167	1.66313e-10	family with sequence similarity 172
ENSG00000111445	5985	RFC5	333.453	111.4	-1.58173	2.4902e-22	replication factor C (activator 1) 5
ENSG00000103942	9455	HOMER2	82.3001	27.4465	-1.58427	4.58159e-07	homer homolog 2 (Drosophila) [Source:HGNC Symbol;Acc:17513]
ENSG00000123485	55355	HJURP	1757.5	585.618	-1.58549	6.60044e-56	Holliday junction recognition protein [Source:HGNC Symbol;Acc:25444]
ENSG00000204860	158228	FAM201A	58.4099	19.4295	-1.58796	0.000128711	family with sequence similarity 201
ENSG00000205133	286144	TRIQK	71.6359	23.8279	-1.58803	2.32556e-06	triple QxxK/R motif containing [Source:HGNC Symbol;Acc:27828]
ENSG00000012963	55148	UBR7	326.621	108.339	-1.59207	2.98831e-22	ubiquitin protein ligase E3 component n-recognin 7 (putative) [Source:HGNC Symbol;Acc:20344]
ENSG00000163344	10654	PMVK	173.974	57.6767	-1.59282	1.70109e-14	phosphomevalonate kinase [Source:HGNC Symbol;Acc:9141]
ENSG00000112029	26271	FBXO5	208.097	68.9223	-1.59421	1.32841e-15	F-box protein 5 [Source:HGNC Symbol;Acc:13584]
ENSG00000198168	258010	SVIP	116.84	38.6922	-1.59442	4.01154e-10	small VCP/p97-interacting protein [Source:HGNC Symbol;Acc:25238]
ENSG00000114790	26084	ARHGEF26	94.6501	31.2876	-1.59701	2.47416e-08	Rho guanine nucleotide exchange factor (GEF) 26 [Source:HGNC Symbol;Acc:24490]
ENSG00000119121	140803	TRPM6	28.1377	9.29732	-1.59762	0.00467363	transient receptor potential cation channel
ENSG00000142856	23421	ITGB3BP	157.327	51.8311	-1.60188	4.09857e-13	integrin beta 3 binding protein (beta3-endonexin) [Source:HGNC Symbol;Acc:6157]
ENSG00000125534	79144	PPDPF	214.883	70.6487	-1.60482	7.85297e-12	pancreatic progenitor cell differentiation and proliferation factor [Source:HGNC Symbol;Acc:16142]
ENSG00000251400		ALDH7A1P1	50.3025	16.5345	-1.60515	4.02324e-05	aldehyde dehydrogenase 7 family
ENSG00000110200	25906	ANAPC15	58.8405	19.3183	-1.60684	1.29321e-05	anaphase promoting complex subunit 15 [Source:HGNC Symbol;Acc:24531]
ENSG00000136944	4010	LMX1B	20.8913	6.84783	-1.60918	0.0209309	LIM homeobox transcription factor 1
ENSG00000019186	1591	CYP24A1	5865.8	1922.14	-1.60961	7.55889e-79	cytochrome P450
ENSG00000124664	25803	SPDEF	111.317	36.4656	-1.61006	2.10499e-06	SAM pointed domain containing ETS transcription factor [Source:HGNC Symbol;Acc:17257]
ENSG00000087245	4313	MMP2	23.4597	7.68271	-1.61049	0.0117676	matrix metallopeptidase 2 (gelatinase A
ENSG00000159239	388963	C2orf81	35.3874	11.5799	-1.61161	0.00124653	chromosome 2 open reading frame 81 [Source:HGNC Symbol;Acc:34350]
ENSG00000110237	9828	ARHGEF17	182.514	59.6811	-1.61266	4.48943e-14	Rho guanine nucleotide exchange factor (GEF) 17 [Source:HGNC Symbol;Acc:21726]
ENSG00000245694	643911	CRNDE	113.837	37.1893	-1.61402	9.92859e-10	colorectal neoplasia differentially expressed (non-protein coding) [Source:HGNC Symbol;Acc:37078]
ENSG00000164070	22824	HSPA4L	201.263	65.7488	-1.61404	1.96546e-15	heat shock 70kDa protein 4-like [Source:HGNC Symbol;Acc:17041]
ENSG00000157470	145773	FAM81A	83.5735	27.2796	-1.61522	1.25721e-07	family with sequence similarity 81
ENSG00000158825	978	CDA	69.0857	22.5475	-1.61542	2.11353e-05	cytidine deaminase [Source:HGNC Symbol;Acc:1712]
ENSG00000176124	10301	DLEU1	52.8824	17.2586	-1.61547	4.84858e-05	deleted in lymphocytic leukemia 1 (non-protein coding) [Source:HGNC Symbol;Acc:13747]
ENSG00000132436	63979	FIGNL1	271.607	88.5748	-1.61655	1.71077e-19	fidgetin-like 1 [Source:HGNC Symbol;Acc:13286]
ENSG00000115525	8869	ST3GAL5	291.695	95.0889	-1.61711	1.38433e-20	ST3 beta-galactoside alpha-2
ENSG00000128242	9514	GAL3ST1	98.0762	31.9561	-1.61781	1.65565e-08	galactose-3-O-sulfotransferase 1 [Source:HGNC Symbol;Acc:24240]
ENSG00000107902	64077	LHPP	41.3554	13.4727	-1.61804	0.000252756	phospholysine phosphohistidine inorganic pyrophosphate phosphatase [Source:HGNC Symbol;Acc:30042]
ENSG00000106348	3614	IMPDH1	459.693	149.703	-1.61857	7.4721e-30	IMP (inosine 5'-monophosphate) dehydrogenase 1 [Source:HGNC Symbol;Acc:6052]
ENSG00000104725		NEFL	36.2452	11.8024	-1.6187	0.000989164	neurofilament
ENSG00000077063	83992	CTTNBP2	23.4464	7.62708	-1.62017	0.00691067	cortactin binding protein 2 [Source:HGNC Symbol;Acc:15679]
ENSG00000205336	9289	GPR56	358.196	116.467	-1.62083	2.88233e-24	G protein-coupled receptor 56 [Source:HGNC Symbol;Acc:4512]
ENSG00000180336	284071	C17orf104	77.1767	25.0526	-1.6232	5.85933e-07	chromosome 17 open reading frame 104 [Source:HGNC Symbol;Acc:26670]
ENSG00000197959	26052	DNM3	44.7815	14.5305	-1.62382	0.000108733	dynamin 3 [Source:HGNC Symbol;Acc:29125]
ENSG00000029993	3149	HMGB3	1135.95	368.384	-1.62462	7.01625e-50	high mobility group box 3 [Source:HGNC Symbol;Acc:5004]
ENSG00000090097	57060	PCBP4	48.6051	15.7553	-1.62527	7.571e-05	poly(rC) binding protein 4 [Source:HGNC Symbol;Acc:8652]
ENSG00000215784	728833	FAM72D	31.9663	10.3552	-1.6262	0.00304566	family with sequence similarity 72
ENSG00000186638	347240	KIF24	108.717	35.1848	-1.62756	7.29252e-10	kinesin family member 24 [Source:HGNC Symbol;Acc:19916]
ENSG00000127824	7277	TUBA4A	1378.57	444.935	-1.63151	1.30169e-53	tubulin
ENSG00000125827	56255	TMX4	453.248	146.14	-1.63295	4.99675e-30	thioredoxin-related transmembrane protein 4 [Source:HGNC Symbol;Acc:25237]
ENSG00000121691	847	CAT	332.598	107.169	-1.63389	1.91613e-24	catalase [Source:HGNC Symbol;Acc:1516]
ENSG00000165891	144455	E2F7	182.508	58.7345	-1.63568	2.55279e-14	E2F transcription factor 7 [Source:HGNC Symbol;Acc:23820]
ENSG00000163006	165055	CCDC138	84.4197	27.1679	-1.63568	0.000166239	coiled-coil domain containing 138 [Source:HGNC Symbol;Acc:26531]
ENSG00000064309	50937	CDON	66.933	21.4896	-1.63908	3.95395e-06	cell adhesion associated
ENSG00000197275	25788	RAD54B	56.7026	18.2048	-1.6391	1.93874e-05	RAD54 homolog B (S. cerevisiae) [Source:HGNC Symbol;Acc:17228]
ENSG00000101220	54976	C20orf27	312.535	100.322	-1.63939	4.52005e-23	chromosome 20 open reading frame 27 [Source:HGNC Symbol;Acc:15873]
ENSG00000168743	255743	NPNT	35.394	11.3569	-1.63993	0.000481962	nephronectin [Source:HGNC Symbol;Acc:27405]
ENSG00000138079	6519	SLC3A1	34.5429	11.0788	-1.64058	0.00122209	solute carrier family 3 (amino acid transporter heavy chain)
ENSG00000198478	83699	SH3BGRL2	77.6105	24.8852	-1.64096	4.8682e-07	SH3 domain binding glutamic acid-rich protein like 2 [Source:HGNC Symbol;Acc:15567]
ENSG00000169683	201255	LRRC45	132.218	42.2556	-1.64571	2.04499e-09	leucine rich repeat containing 45 [Source:HGNC Symbol;Acc:28302]
ENSG00000182013	55228	PNMAL1	134.316	42.868	-1.64766	3.04819e-11	paraneoplastic Ma antigen family-like 1 [Source:HGNC Symbol;Acc:25578]
ENSG00000169903	7104	TM4SF4	525.754	167.797	-1.64767	1.64899e-33	transmembrane 4 L six family member 4 [Source:HGNC Symbol;Acc:11856]
ENSG00000066629	2009	EML1	370.526	118.248	-1.64776	5.1069e-26	echinoderm microtubule associated protein like 1 [Source:HGNC Symbol;Acc:3330]
ENSG00000224126		UBE2SP2	45.1873	14.4193	-1.64792	0.00107966	ubiquitin-conjugating enzyme E2S pseudogene 2 [Source:HGNC Symbol;Acc:32196]
ENSG00000174306	23051	ZHX3	63.5135	20.2649	-1.64808	0.00161172	zinc fingers and homeoboxes 3 [Source:HGNC Symbol;Acc:15935]
ENSG00000154920	146956	EME1	146.254	46.6535	-1.64842	1.05723e-12	essential meiotic structure-specific endonuclease 1 [Source:HGNC Symbol;Acc:24965]
ENSG00000215256	55449	DHRS4-AS1	80.1507	25.5537	-1.64918	2.14333e-07	DHRS4 antisense RNA 1 [Source:HGNC Symbol;Acc:23175]
ENSG00000132437	1644	DDC	39.6448	12.6378	-1.64939	0.000293371	dopa decarboxylase (aromatic L-amino acid decarboxylase) [Source:HGNC Symbol;Acc:2719]
ENSG00000137103	51754	TMEM8B	36.6757	11.6912	-1.6494	0.000894858	transmembrane protein 8B [Source:HGNC Symbol;Acc:21427]
ENSG00000133640	84125	LRRIQ1	18.3395	5.84559	-1.64953	0.0231827	leucine-rich repeats and IQ motif containing 1 [Source:HGNC Symbol;Acc:25708]
ENSG00000198873	2869	GRK5	49.4612	15.7553	-1.65046	5.64818e-05	G protein-coupled receptor kinase 5 [Source:HGNC Symbol;Acc:4544]
ENSG00000170899	2941	GSTA4	58.4364	18.5946	-1.65198	0.000101843	glutathione S-transferase alpha 4 [Source:HGNC Symbol;Acc:4629]
ENSG00000104147	11339	OIP5	66.9396	21.2666	-1.65427	1.13818e-06	Opa interacting protein 5 [Source:HGNC Symbol;Acc:20300]
ENSG00000148702	3026	HABP2	45.2137	14.3637	-1.65434	5.05652e-05	hyaluronan binding protein 2 [Source:HGNC Symbol;Acc:4798]
ENSG00000249115	23354	HAUS5	191.445	60.7946	-1.65491	8.27966e-16	HAUS augmin-like complex
ENSG00000178401	79962	DNAJC22	327.47	103.94	-1.65561	2.76413e-23	DnaJ (Hsp40) homolog
ENSG00000108106	27338	UBE2S	632.869	200.533	-1.65807	1.30773e-37	ubiquitin-conjugating enzyme E2S [Source:HGNC Symbol;Acc:17895]
ENSG00000156298	7102	TSPAN7	71.2186	22.4919	-1.66285	5.30704e-07	tetraspanin 7 [Source:HGNC Symbol;Acc:11854]
ENSG00000144583	57574	2014-03-04	165.443	52.1653	-1.66517	6.81393e-13	membrane-associated ring finger (C3HC4) 4
ENSG00000132561	4147	MATN2	694.189	218.737	-1.66613	2.0709e-40	matrilin 2 [Source:HGNC Symbol;Acc:6908]
ENSG00000160991	80228	ORAI2	282.319	88.7422	-1.66963	5.5577e-21	ORAI calcium release-activated calcium modulator 2 [Source:HGNC Symbol;Acc:21667]
ENSG00000129680	79649	MAP7D3	174.408	54.7817	-1.6707	3.20699e-14	MAP7 domain containing 3 [Source:HGNC Symbol;Acc:25742]
ENSG00000107819	81855	SFXN3	393.991	123.538	-1.67321	1.00977e-26	sideroflexin 3 [Source:HGNC Symbol;Acc:16087]
ENSG00000169129	84632	AFAP1L2	191.014	59.848	-1.6743	2.76848e-15	actin filament associated protein 1-like 2 [Source:HGNC Symbol;Acc:25901]
ENSG00000240875	730091	LINC00886	22.5953	7.07034	-1.67617	0.0136388	long intergenic non-protein coding RNA 886 [Source:HGNC Symbol;Acc:48572]
ENSG00000075336	29090	TIMM21	155.176	48.5462	-1.67648	7.44365e-13	translocase of inner mitochondrial membrane 21 homolog (yeast) [Source:HGNC Symbol;Acc:25010]
ENSG00000115884	6382	SDC1	1265.57	395.33	-1.67866	1.03773e-54	syndecan 1 [Source:HGNC Symbol;Acc:10658]
ENSG00000162639	113802	HENMT1	53.7269	16.7575	-1.68084	3.8896e-05	HEN1 methyltransferase homolog 1 (Arabidopsis) [Source:HGNC Symbol;Acc:26400]
ENSG00000183010	5831	PYCR1	277.58	86.4591	-1.68281	8.99774e-22	pyrroline-5-carboxylate reductase 1 [Source:HGNC Symbol;Acc:9721]
ENSG00000186687	90624	LYRM7	84.0123	26.1661	-1.6829	8.40279e-08	LYR motif containing 7 [Source:HGNC Symbol;Acc:28072]
ENSG00000188747	10811	NOXA1	44.7766	13.9182	-1.68577	0.000141243	NADPH oxidase activator 1 [Source:HGNC Symbol;Acc:10668]
ENSG00000104524	65263	PYCRL	149.255	46.3753	-1.68635	6.24715e-13	pyrroline-5-carboxylate reductase-like [Source:HGNC Symbol;Acc:25846]
ENSG00000233966		UBE2SP1	99.8099	31.0094	-1.68648	1.91563e-05	ubiquitin-conjugating enzyme E2S pseudogene 1 [Source:HGNC Symbol;Acc:30864]
ENSG00000162073	124222	PAQR4	74.6067	23.1599	-1.68768	4.58057e-07	progestin and adipoQ receptor family member IV [Source:HGNC Symbol;Acc:26386]
ENSG00000051180	5888	RAD51	105.323	32.6802	-1.68833	3.48316e-09	RAD51 recombinase [Source:HGNC Symbol;Acc:9817]
ENSG00000154310	23043	TNIK	20.4624	6.34671	-1.6889	0.0322522	TRAF2 and NCK interacting kinase [Source:HGNC Symbol;Acc:30765]
ENSG00000163596	130026	ICA1L	54.588	16.9244	-1.68948	1.59407e-05	islet cell autoantigen 1
ENSG00000141480	409	ARRB2	610.177	189.119	-1.68993	2.51286e-37	arrestin
ENSG00000141968	7409	VAV1	46.9028	14.5305	-1.69059	0.000132777	vav 1 guanine nucleotide exchange factor [Source:HGNC Symbol;Acc:12657]
ENSG00000127324	7103	TSPAN8	14.9167	4.62085	-1.6907	0.0475636	tetraspanin 8 [Source:HGNC Symbol;Acc:11855]
ENSG00000242193	730102	RP11-568K15.1	155.201	47.99	-1.69334	1.89711e-13
ENSG00000128581	64792	RABL5	206.401	63.7452	-1.69506	1.48472e-17	RAB
ENSG00000197852	55924	FAM212B	58.852	18.1491	-1.69719	8.77238e-06	family with sequence similarity 212
ENSG00000100116	23464	GCAT	16.6223	5.12197	-1.69835	0.0436485	glycine C-acetyltransferase [Source:HGNC Symbol;Acc:4188]
ENSG00000130830	4354	MPP1	39.6448	12.1923	-1.70116	0.000289833	membrane protein
ENSG00000092445	7301	TYRO3	97.2218	29.8408	-1.70399	6.77269e-09	TYRO3 protein tyrosine kinase [Source:HGNC Symbol;Acc:12446]
ENSG00000135723	29109	FHOD1	240.515	73.8218	-1.70401	1.90082e-19	formin homology 2 domain containing 1 [Source:HGNC Symbol;Acc:17905]
ENSG00000091986	151887	CCDC80	555.585	170.469	-1.7045	4.54952e-36	coiled-coil domain containing 80 [Source:HGNC Symbol;Acc:30649]
ENSG00000146733	5723	PSPH	305.3	93.6407	-1.70502	5.2286e-24	phosphoserine phosphatase [Source:HGNC Symbol;Acc:9577]
ENSG00000167767	144501	KRT80	849.819	260.491	-1.70592	2.5022e-44	keratin 80 [Source:HGNC Symbol;Acc:27056]
ENSG00000075702	284403	WDR62	525.815	161.116	-1.70645	2.7841e-32	WD repeat domain 62 [Source:HGNC Symbol;Acc:24502]
ENSG00000224837		GCSHP5	35.8179	10.9676	-1.70744	0.000607847	glycine cleavage system protein H pseudogene 5 [Source:HGNC Symbol;Acc:44195]
ENSG00000197299	641	BLM	298.865	91.4698	-1.70813	7.06635e-23	Bloom syndrome
ENSG00000175567	7351	UCP2	322.361	98.6519	-1.70826	2.48255e-09	uncoupling protein 2 (mitochondrial
ENSG00000115107	55240	STEAP3	310.01	94.8098	-1.70921	1.82612e-24	STEAP family member 3
ENSG00000213963	100130691	AC074286.1	17.4867	5.34447	-1.71014	0.035828
ENSG00000181104	2149	F2R	234.095	71.4836	-1.71141	1.43449e-19	coagulation factor II (thrombin) receptor [Source:HGNC Symbol;Acc:3537]
ENSG00000137672	7225	TRPC6	29.0021	8.85183	-1.71211	0.00509221	transient receptor potential cation channel
ENSG00000138078	9581	PREPL	458.804	139.849	-1.71401	9.57756e-32	prolyl endopeptidase-like [Source:HGNC Symbol;Acc:30228]
ENSG00000187123	130574	LYPD6	19.1841	5.84559	-1.71449	0.0199981	LY6/PLAUR domain containing 6 [Source:HGNC Symbol;Acc:28751]
ENSG00000163412	317649	EIF4E3	88.2632	26.8897	-1.71476	6.7412e-09	eukaryotic translation initiation factor 4E family member 3 [Source:HGNC Symbol;Acc:31837]
ENSG00000145358	115265	DDIT4L	38.8069	11.8024	-1.71723	0.000280767	DNA-damage-inducible transcript 4-like [Source:HGNC Symbol;Acc:30555]
ENSG00000075340	119	ADD2	538.11	163.509	-1.71853	5.26681e-34	adducin 2 (beta) [Source:HGNC Symbol;Acc:244]
ENSG00000256663		RP11-424C20.2	24.7364	7.51583	-1.71863	0.00716819
ENSG00000119927	57678	GPAM	178.656	54.2249	-1.72016	2.34715e-15	glycerol-3-phosphate acyltransferase
ENSG00000064199	53340	SPA17	32.8372	9.96532	-1.72035	0.000662781	sperm autoantigenic protein 17 [Source:HGNC Symbol;Acc:11210]
ENSG00000188266	123688	HYKK	25.1554	7.62708	-1.72166	0.00408216	hydroxylysine kinase [Source:HGNC Symbol;Acc:34403]
ENSG00000137486	408	ARRB1	201.245	61.0171	-1.72166	1.65168e-17	arrestin
ENSG00000136155	8796	SCEL	62.6806	18.9845	-1.7232	1.25427e-05	sciellin [Source:HGNC Symbol;Acc:10573]
ENSG00000213160	151230	KLHL23	123.646	37.4118	-1.72465	5.10391e-11	kelch-like family member 23 [Source:HGNC Symbol;Acc:27506]
ENSG00000034063		UHRF1	205.98	62.2414	-1.72656	1.99086e-17	ubiquitin-like with PHD and ring finger domains 1 [Source:HGNC Symbol;Acc:12556]
ENSG00000198720	124930	ANKRD13B	131.761	39.8056	-1.72688	1.29991e-05	ankyrin repeat domain 13B [Source:HGNC Symbol;Acc:26363]
ENSG00000173905	27333	GOLIM4	339.414	102.493	-1.72753	2.91473e-26	golgi integral membrane protein 4 [Source:HGNC Symbol;Acc:15448]
ENSG00000176890	7298	TYMS	359.011	108.394	-1.72774	7.40032e-28	thymidylate synthetase [Source:HGNC Symbol;Acc:12441]
ENSG00000108828	10493	VAT1	1178.18	355.413	-1.72899	2.70946e-55	vesicle amine transport 1 [Source:HGNC Symbol;Acc:16919]
ENSG00000152990	166647	GPR125	276.348	83.3412	-1.72938	3.11705e-22	G protein-coupled receptor 125 [Source:HGNC Symbol;Acc:13839]
ENSG00000005448	84058	WDR54	265.237	79.946	-1.73018	2.71218e-22	WD repeat domain 54 [Source:HGNC Symbol;Acc:25770]
ENSG00000182580	2049	EPHB3	22.5986	6.7922	-1.73428	0.0156794	EPH receptor B3 [Source:HGNC Symbol;Acc:3394]
ENSG00000163689	200844	C3orf67	25.5743	7.68271	-1.73501	0.0040708	chromosome 3 open reading frame 67 [Source:HGNC Symbol;Acc:24763]
ENSG00000155961	116442	RAB39B	15.7761	4.7321	-1.73719	0.0463889	RAB39B
ENSG00000121621	81930	KIF18A	350.496	104.998	-1.73904	7.34005e-28	kinesin family member 18A [Source:HGNC Symbol;Acc:29441]
ENSG00000198417	4494	MT1F	17.4702	5.23322	-1.73912	0.0225967	metallothionein 1F [Source:HGNC Symbol;Acc:7398]
ENSG00000198830	3151	HMGN2	398.687	119.306	-1.74059	9.98227e-30	high mobility group nucleosomal binding domain 2 [Source:HGNC Symbol;Acc:4986]
ENSG00000143797	129642	MBOAT2	244.32	72.8191	-1.74639	1.18827e-20	membrane bound O-acyltransferase domain containing 2 [Source:HGNC Symbol;Acc:25193]
ENSG00000162975	3754	KCNF1	70.3525	20.9329	-1.74883	1.59408e-06	potassium voltage-gated channel
ENSG00000184574	57121	LPAR5	20.0385	5.95684	-1.75016	0.0258337	lysophosphatidic acid receptor 5 [Source:HGNC Symbol;Acc:13307]
ENSG00000105968	94239	H2AFV	1051.92	311.822	-1.75424	5.15563e-54	H2A histone family
ENSG00000123219	64105	CENPK	240.075	71.1493	-1.75456	6.16714e-21	centromere protein K [Source:HGNC Symbol;Acc:29479]
ENSG00000185347	283643	C14orf80	196.141	58.0109	-1.75749	7.86526e-17	chromosome 14 open reading frame 80 [Source:HGNC Symbol;Acc:20127]
ENSG00000196557	8912	CACNA1H	248.589	73.4315	-1.75929	1.56883e-21	calcium channel
ENSG00000172731	55222	LRRC20	149.241	44.0366	-1.76087	4.51776e-14	leucine rich repeat containing 20 [Source:HGNC Symbol;Acc:23421]
ENSG00000144554	2177	FANCD2	420.426	123.982	-1.76172	1.67176e-31	Fanconi anemia
ENSG00000146540	84310	C7orf50	286.537	84.4551	-1.76246	5.46798e-24	chromosome 7 open reading frame 50 [Source:HGNC Symbol;Acc:22421]
ENSG00000101210	1917	EEF1A2	380.826	112.18	-1.76331	1.98827e-29	eukaryotic translation elongation factor 1 alpha 2 [Source:HGNC Symbol;Acc:3192]
ENSG00000149929	8479	HIRIP3	103.619	30.5083	-1.76401	1.64911e-10	HIRA interacting protein 3 [Source:HGNC Symbol;Acc:4917]
ENSG00000092929	201294	UNC13D	187.172	55.0603	-1.76528	1.5942e-16	unc-13 homolog D (C. elegans) [Source:HGNC Symbol;Acc:23147]
ENSG00000217236	100131390	SP9	47.3317	13.9182	-1.76584	5.22187e-05	Sp9 transcription factor [Source:HGNC Symbol;Acc:30690]
ENSG00000185262	283991	UBALD2	292.902	86.0697	-1.76684	1.7411e-19	UBA-like domain containing 2 [Source:HGNC Symbol;Acc:28438]
ENSG00000153291	9481	SLC25A27	24.2926	7.12596	-1.76936	0.0200626	solute carrier family 25
ENSG00000109674	55247	NEIL3	270.716	79.2775	-1.7718	2.13394e-19	nei endonuclease VIII-like 3 (E. coli) [Source:HGNC Symbol;Acc:24573]
ENSG00000170525	5209	PFKFB3	2088.96	611.394	-1.77261	6.75139e-72	6-phosphofructo-2-kinase/fructose-2
ENSG00000011143	54903	MKS1	99.3563	29.0611	-1.77352	3.44781e-10	Meckel syndrome
ENSG00000152133	253635	GPATCH11	153.913	44.9832	-1.77465	1.50514e-13	G patch domain containing 11 [Source:HGNC Symbol;Acc:26768]
ENSG00000171160	118812	MORN4	66.9413	19.5408	-1.77641	4.13718e-07	MORN repeat containing 4 [Source:HGNC Symbol;Acc:24001]
ENSG00000197008	7697	ZNF138	37.9557	11.0788	-1.77652	0.000221217	zinc finger protein 138 [Source:HGNC Symbol;Acc:12922]
ENSG00000138796	3033	HADH	180.368	52.3873	-1.78365	2.6608e-17	hydroxyacyl-CoA dehydrogenase [Source:HGNC Symbol;Acc:4799]
ENSG00000223478	100506100	RP11-545E17.3	34.5462	10.0209	-1.78551	0.00147306
ENSG00000171227	140738	TMEM37	148.836	43.0905	-1.78828	1.19236e-14	transmembrane protein 37 [Source:HGNC Symbol;Acc:18216]
ENSG00000120915	2053	EPHX2	78.4649	22.7144	-1.78844	1.04185e-08	epoxide hydrolase 2
ENSG00000114107	80321	CEP70	89.1143	25.7762	-1.78962	2.28729e-09	centrosomal protein 70kDa [Source:HGNC Symbol;Acc:29972]
ENSG00000165480	221150	SKA3	171.403	49.4924	-1.79211	2.17706e-16	spindle and kinetochore associated complex subunit 3 [Source:HGNC Symbol;Acc:20262]
ENSG00000160460	57731	SPTBN4	28.5649	8.23945	-1.79362	0.00118237	spectrin
ENSG00000066926	2235	FECH	399.876	115.298	-1.79419	9.44679e-19	ferrochelatase [Source:HGNC Symbol;Acc:3647]
ENSG00000074211	5522	PPP2R2C	481.012	138.513	-1.79605	2.80741e-35	protein phosphatase 2
ENSG00000091583	350	APOH	136.035	39.082	-1.7994	6.69593e-14	apolipoprotein H (beta-2-glycoprotein I) [Source:HGNC Symbol;Acc:616]
ENSG00000138002	26160	IFT172	160.75	46.0967	-1.80208	9.4402e-16	intraflagellar transport 172 homolog (Chlamydomonas) [Source:HGNC Symbol;Acc:30391]
ENSG00000215349		MRPL3P1	22.1747	6.34671	-1.80483	0.00893114	mitochondrial ribosomal protein L3 pseudogene 1 [Source:HGNC Symbol;Acc:29701]
ENSG00000136108	26586	CKAP2	619.963	177.427	-1.80495	4.68503e-43	cytoskeleton associated protein 2 [Source:HGNC Symbol;Acc:1990]
ENSG00000100629	145508	CEP128	86.9881	24.8857	-1.8055	1.85107e-09	centrosomal protein 128kDa [Source:HGNC Symbol;Acc:20359]
ENSG00000131242	84440	RAB11FIP4	84.8569	24.2733	-1.80566	9.84974e-09	RAB11 family interacting protein 4 (class II) [Source:HGNC Symbol;Acc:30267]
ENSG00000053371	8574	AKR7A2	157.755	44.9832	-1.81022	4.08899e-16	aldo-keto reductase family 7
ENSG00000170624	6444	SGCD	173.546	49.4367	-1.81166	1.57618e-16	sarcoglycan
ENSG00000167641	94274	PPP1R14A	131.766	37.5235	-1.81211	5.86657e-13	protein phosphatase 1
ENSG00000196839	100	ADA	152.644	43.4247	-1.81359	2.75982e-15	adenosine deaminase [Source:HGNC Symbol;Acc:186]
ENSG00000235269		AL162759.1	14.4911	4.11973	-1.81455	0.0438437
ENSG00000166965	91433	RCCD1	426.793	121.311	-1.81483	1.86206e-32	RCC1 domain containing 1 [Source:HGNC Symbol;Acc:30457]
ENSG00000167325	6240	RRM1	1036.16	294.507	-1.81487	3.42323e-57	ribonucleotide reductase M1 [Source:HGNC Symbol;Acc:10451]
ENSG00000101445	26051	PPP1R16B	14.4977	4.11973	-1.81521	0.0357311	protein phosphatase 1
ENSG00000005882	5164	PDK2	102.332	29.0611	-1.8161	1.62863e-10	pyruvate dehydrogenase kinase
ENSG00000069424	8514	KCNAB2	229.811	64.97	-1.8226	7.00583e-21	potassium voltage-gated channel
ENSG00000162062	80178	C16orf59	106.195	30.0077	-1.82332	6.5552e-09	chromosome 16 open reading frame 59 [Source:HGNC Symbol;Acc:25849]
ENSG00000165490	220042	C11orf82	222.547	62.8542	-1.82402	1.1823e-16	chromosome 11 open reading frame 82 [Source:HGNC Symbol;Acc:26351]
ENSG00000146918	54892	NCAPG2	760.251	213.949	-1.82921	5.92519e-49	non-SMC condensin II complex
ENSG00000134508	91768	CABLES1	142.841	40.0282	-1.83533	2.1202e-13	Cdk5 and Abl enzyme substrate 1 [Source:HGNC Symbol;Acc:25097]
ENSG00000113810	10051	SMC4	1417.7	397.222	-1.83553	2.00255e-33	structural maintenance of chromosomes 4 [Source:HGNC Symbol;Acc:14013]
ENSG00000174371	9156	EXO1	285.663	79.946	-1.83721	8.56701e-24	exonuclease 1 [Source:HGNC Symbol;Acc:3511]
ENSG00000005189	81691	AC004381.6	63.0913	17.648	-1.83793	3.97372e-07	Putative RNA exonuclease NEF-sp [Source:UniProtKB/Swiss-Prot;Acc:Q96IC2]
ENSG00000259781		RP11-673C5.1	60.551	16.9244	-1.83905	5.31576e-07
ENSG00000176974	6470	SHMT1	487.409	135.841	-1.84322	5.565e-38	serine hydroxymethyltransferase 1 (soluble) [Source:HGNC Symbol;Acc:10850]
ENSG00000178053	4291	MLF1	71.1954	19.8194	-1.84487	4.72326e-08	myeloid leukemia factor 1 [Source:HGNC Symbol;Acc:7125]
ENSG00000260822		GS1-358P8.4	61.4022	17.0913	-1.84503	8.66644e-07
ENSG00000137831	55075	UACA	775.602	215.841	-1.84535	2.72608e-50	uveal autoantigen with coiled-coil domains and ankyrin repeats [Source:HGNC Symbol;Acc:15947]
ENSG00000154027	26289	AK5	55.4573	15.4215	-1.84643	0.000478258	adenylate kinase 5 [Source:HGNC Symbol;Acc:365]
ENSG00000100167	55964	2014-09-03	16.6273	4.62085	-1.84732	0.0229239	septin 3 [Source:HGNC Symbol;Acc:10750]
ENSG00000106327	7036	TFR2	20.4624	5.67871	-1.84934	0.00893114	transferrin receptor 2 [Source:HGNC Symbol;Acc:11762]
ENSG00000114302	5576	PRKAR2A	312.571	86.5709	-1.85223	1.50874e-27	protein kinase
ENSG00000164638	222962	SLC29A4	71.2103	19.7081	-1.8533	5.1547e-08	solute carrier family 29 (equilibrative nucleoside transporter)
ENSG00000136824	10592	SMC2	764.514	211.331	-1.85504	4.31665e-21	structural maintenance of chromosomes 2 [Source:HGNC Symbol;Acc:14011]
ENSG00000265688	92659	MAFG-AS1	84.014	23.2155	-1.85554	5.30318e-09	MAFG antisense RNA 1 (head to head) [Source:HGNC Symbol;Acc:43649]
ENSG00000141858		SAMD1	118.977	32.8466	-1.85687	2.90476e-12	sterile alpha motif domain containing 1 [Source:HGNC Symbol;Acc:17958]
ENSG00000226650	285643	KIF4B	14.9316	4.11973	-1.85775	0.035344	kinesin family member 4B [Source:HGNC Symbol;Acc:6322]
ENSG00000124243	55653	BCAS4	98.5051	27.1122	-1.86126	3.108e-11	breast carcinoma amplified sequence 4 [Source:HGNC Symbol;Acc:14367]
ENSG00000100422	64781	CERK	337.689	92.8063	-1.8634	3.78959e-27	ceramide kinase [Source:HGNC Symbol;Acc:19256]
ENSG00000182010	219790	RTKN2	59.2611	16.2564	-1.86608	6.61939e-07	rhotekin 2 [Source:HGNC Symbol;Acc:19364]
ENSG00000165795	57447	NDRG2	46.9044	12.8603	-1.8668	1.19089e-05	NDRG family member 2 [Source:HGNC Symbol;Acc:14460]
ENSG00000161981	79622	SNRNP25	297.66	81.5045	-1.86871	2.48027e-27	small nuclear ribonucleoprotein 25kDa (U11/U12) [Source:HGNC Symbol;Acc:14161]
ENSG00000134574	1643	DDB2	408.513	111.79	-1.86959	3.29256e-34	damage-specific DNA binding protein 2
ENSG00000250091		DNAH10OS	15.3505	4.17535	-1.87832	0.0318508	dynein
ENSG00000156463	153769	SH3RF2	102.753	27.9476	-1.87838	1.48909e-10	SH3 domain containing ring finger 2 [Source:HGNC Symbol;Acc:26299]
ENSG00000138835	5998	RGS3	263.087	71.5392	-1.87874	1.82989e-23	regulator of G-protein signaling 3 [Source:HGNC Symbol;Acc:9999]
ENSG00000236349		SUCLG2P2	21.7557	5.90122	-1.88231	0.00381821	succinate-CoA ligase
ENSG00000176595	9920	KBTBD11	87.4252	23.661	-1.88554	4.29492e-09	kelch repeat and BTB (POZ) domain containing 11 [Source:HGNC Symbol;Acc:29104]
ENSG00000111907	7164	TPD52L1	364.187	98.5397	-1.8859	1.0453e-32	tumor protein D52-like 1 [Source:HGNC Symbol;Acc:12006]
ENSG00000100271	25809	TTLL1	23.458	6.34671	-1.886	0.00950286	tubulin tyrosine ligase-like family
ENSG00000162065	57465	TBC1D24	72.0565	19.4851	-1.88675	4.36568e-08	TBC1 domain family
ENSG00000168785	10098	TSPAN5	81.0283	21.8795	-1.88885	8.8723e-09	tetraspanin 5 [Source:HGNC Symbol;Acc:17753]
ENSG00000246273	283104	SBF2-AS1	25.5826	6.90346	-1.88977	0.00261065	SBF2 antisense RNA 1 [Source:HGNC Symbol;Acc:27438]
ENSG00000134569	4038	LRP4	252.834	68.1426	-1.89156	2.20881e-24	low density lipoprotein receptor-related protein 4 [Source:HGNC Symbol;Acc:6696]
ENSG00000130005	2593	GAMT	62.6888	16.8688	-1.89385	1.76407e-07	guanidinoacetate N-methyltransferase [Source:HGNC Symbol;Acc:4136]
ENSG00000065534	4638	MYLK	478.859	128.547	-1.89731	9.461e-31	myosin light chain kinase [Source:HGNC Symbol;Acc:7590]
ENSG00000185519	348487	FAM131C	15.3522	4.11973	-1.89782	0.0381109	family with sequence similarity 131
ENSG00000272761	100506621	RP11-572C15.6	39.2325	10.5221	-1.89863	6.50858e-05
ENSG00000235106	266655	LINC00094	125.35	33.5702	-1.9007	1.55542e-13	long intergenic non-protein coding RNA 94 [Source:HGNC Symbol;Acc:24742]
ENSG00000177181	284716	RIMKLA	84.0024	22.4919	-1.90103	1.01754e-08	ribosomal modification protein rimK-like family member A [Source:HGNC Symbol;Acc:28725]
ENSG00000182199	6472	SHMT2	716.303	191.624	-1.90229	5.49339e-51	serine hydroxymethyltransferase 2 (mitochondrial) [Source:HGNC Symbol;Acc:10852]
ENSG00000012124	933	CD22	29.8367	7.96132	-1.90601	0.0044141	CD22 molecule [Source:HGNC Symbol;Acc:1643]
ENSG00000128536	222256	CDHR3	30.6846	8.18383	-1.90667	0.00260894	cadherin-related family member 3 [Source:HGNC Symbol;Acc:26308]
ENSG00000162174	80150	ASRGL1	94.6782	25.2195	-1.90849	7.35896e-11	asparaginase like 1 [Source:HGNC Symbol;Acc:16448]
ENSG00000071794	6596	HLTF	491.242	130.83	-1.90874	5.9845e-40	helicase-like transcription factor [Source:HGNC Symbol;Acc:11099]
ENSG00000118777	9429	ABCG2	645.528	171.805	-1.90971	8.06078e-49	ATP-binding cassette
ENSG00000166803	9768	KIAA0101	478.399	127.211	-1.91099	1.96339e-39	KIAA0101 [Source:HGNC Symbol;Acc:28961]
ENSG00000182481	3838	KPNA2	4565.33	1211.93	-1.91341	5.01941e-103	karyopherin alpha 2 (RAG cohort 1
ENSG00000184347	6586	SLIT3	66.5042	17.648	-1.91394	3.74655e-08	slit homolog 3 (Drosophila) [Source:HGNC Symbol;Acc:11087]
ENSG00000258741		RP11-386M24.4	13.2177	3.50735	-1.91402	0.0388251
ENSG00000128408	26150	RIBC2	26.437	7.01471	-1.91411	0.00329741	RIB43A domain with coiled-coils 2 [Source:HGNC Symbol;Acc:13241]
ENSG00000237517		DGCR5	54.5962	14.4749	-1.91525	1.33034e-06	DiGeorge syndrome critical region gene 5 (non-protein coding) [Source:HGNC Symbol;Acc:16757]
ENSG00000079616	3835	KIF22	760.731	201.645	-1.91557	8.34365e-53	kinesin family member 22 [Source:HGNC Symbol;Acc:6391]
ENSG00000171368	11076	TPPP	59.6916	15.8109	-1.91661	3.87061e-07	tubulin polymerization promoting protein [Source:HGNC Symbol;Acc:24164]
ENSG00000132846	84327	ZBED3	66.0835	17.4811	-1.91849	9.66343e-08	zinc finger
ENSG00000148019	84131	CEP78	285.255	75.2691	-1.92212	1.41312e-26	centrosomal protein 78kDa [Source:HGNC Symbol;Acc:25740]
ENSG00000169891	9185	REPS2	62.2484	16.4233	-1.92229	3.90967e-07	RALBP1 associated Eps domain containing 2 [Source:HGNC Symbol;Acc:9963]
ENSG00000145882	78991	PCYOX1L	46.9061	12.3592	-1.92419	6.97316e-06	prenylcysteine oxidase 1 like [Source:HGNC Symbol;Acc:28477]
ENSG00000149503	3619	INCENP	559.447	147.198	-1.92625	4.95193e-44	inner centromere protein antigens 135/155kDa [Source:HGNC Symbol;Acc:6058]
ENSG00000124126	57580	PREX1	208.908	54.9486	-1.92672	1.84289e-19	phosphatidylinositol-3
ENSG00000111206	2305	FOXM1	729.979	191.123	-1.93335	1.5158e-52	forkhead box M1 [Source:HGNC Symbol;Acc:3818]
ENSG00000162591	1953	MEGF6	85.2858	22.3245	-1.93368	1.30539e-06	multiple EGF-like-domains 6 [Source:HGNC Symbol;Acc:3232]
ENSG00000116885	127700	OSCP1	24.2992	6.34671	-1.93683	0.00198356	organic solute carrier partner 1 [Source:HGNC Symbol;Acc:29971]
ENSG00000068078	2261	FGFR3	37.9491	9.90969	-1.93715	0.000111689	fibroblast growth factor receptor 3 [Source:HGNC Symbol;Acc:3690]
ENSG00000132613	92154	MTSS1L	87.4137	22.8256	-1.9372	1.4463e-09	metastasis suppressor 1-like [Source:HGNC Symbol;Acc:25094]
ENSG00000168734	11142	PKIG	86.993	22.7144	-1.93729	3.51337e-10	protein kinase (cAMP-dependent
ENSG00000005243	51226	COPZ2	40.5142	10.5777	-1.9374	1.68236e-05	coatomer protein complex
ENSG00000167680	10501	SEMA6B	23.8852	6.23546	-1.93755	0.0347711	sema domain
ENSG00000116299	57535	KIAA1324	20.474	5.34447	-1.93767	0.00693187	KIAA1324 [Source:HGNC Symbol;Acc:29618]
ENSG00000140854	10300	KATNB1	173.521	45.2062	-1.94052	2.88242e-18	katanin p80 (WD repeat containing) subunit B 1 [Source:HGNC Symbol;Acc:6217]
ENSG00000087586	6790	AURKA	1034.05	268.675	-1.94437	1.50897e-63	aurora kinase A [Source:HGNC Symbol;Acc:11393]
ENSG00000134762	1825	DSC3	115.126	29.8403	-1.94788	9.31413e-13	desmocollin 3 [Source:HGNC Symbol;Acc:3037]
ENSG00000240204	100287482	SMKR1	40.9447	10.5777	-1.95265	4.28168e-05	small lysine-rich protein 1 [Source:HGNC Symbol;Acc:43561]
ENSG00000134215	10451	VAV3	185.925	47.9338	-1.95561	3.63999e-20	vav 3 guanine nucleotide exchange factor [Source:HGNC Symbol;Acc:12659]
ENSG00000119403	26147	PHF19	519.792	133.669	-1.95927	3.46136e-43	PHD finger protein 19 [Source:HGNC Symbol;Acc:24566]
ENSG00000249042		CTD-2015H6.3	25.1587	6.45796	-1.9619	0.00708595
ENSG00000066735	26153	KIF26A	22.6019	5.78996	-1.96482	0.00549029	kinesin family member 26A [Source:HGNC Symbol;Acc:20226]
ENSG00000220418		TUBB3P1	22.1747	5.67871	-1.96528	0.00346514	tubulin
ENSG00000179314	23302	WSCD1	77.1915	19.7638	-1.96559	6.51236e-09	WSC domain containing 1 [Source:HGNC Symbol;Acc:29060]
ENSG00000149212	143686	SESN3	72.9093	18.6503	-1.96691	5.37502e-09	sestrin 3 [Source:HGNC Symbol;Acc:23060]
ENSG00000179222	9500	MAGED1	561.154	143.245	-1.96991	1.38704e-46	melanoma antigen family D
ENSG00000128944	90417	KNSTRN	328.328	83.5085	-1.97514	1.36713e-30	kinetochore-localized astrin/SPAG5 binding protein [Source:HGNC Symbol;Acc:30767]
ENSG00000135931	80210	ARMC9	146.668	37.2449	-1.97744	2.69785e-16	armadillo repeat containing 9 [Source:HGNC Symbol;Acc:20730]
ENSG00000013810	10460	TACC3	579.086	146.864	-1.97929	8.38726e-47	transforming
ENSG00000154229	5578	PRKCA	1031.47	260.936	-1.98294	1.13757e-65	protein kinase C
ENSG00000152402	2977	GUCY1A2	18.7601	4.7321	-1.98712	0.00843982	guanylate cyclase 1
ENSG00000010292	9918	NCAPD2	2226.67	561.513	-1.9875	3.02501e-91	non-SMC condensin I complex
ENSG00000198125	4151	MB	35.3907	8.90745	-1.99029	5.04069e-05	myoglobin [Source:HGNC Symbol;Acc:6915]
ENSG00000071539	9319	TRIP13	523.588	131.61	-1.99217	4.33517e-43	thyroid hormone receptor interactor 13 [Source:HGNC Symbol;Acc:12307]
ENSG00000197256	25959	KANK2	385.059	96.7026	-1.99345	5.16319e-35	KN motif and ankyrin repeat domains 2 [Source:HGNC Symbol;Acc:29300]
ENSG00000172164	6641	SNTB1	34.9552	8.74057	-1.99971	0.00143282	syntrophin
ENSG00000006468	2115	ETV1	102.337	25.4981	-2.00487	1.52001e-11	ets variant 1 [Source:HGNC Symbol;Acc:3490]
ENSG00000171320	157570	ESCO2	348.81	86.9046	-2.00494	4.6745e-21	establishment of sister chromatid cohesion N-acetyltransferase 2 [Source:HGNC Symbol;Acc:27230]
ENSG00000047597	7504	XK	41.7909	10.4108	-2.00511	2.64787e-05	X-linked Kx blood group (McLeod syndrome) [Source:HGNC Symbol;Acc:12811]
ENSG00000174469	26047	CNTNAP2	13.6433	3.3961	-2.00624	0.0341452	contactin associated protein-like 2 [Source:HGNC Symbol;Acc:13830]
ENSG00000139734	81624	DIAPH3	190.161	47.099	-2.01346	1.7155e-21	diaphanous-related formin 3 [Source:HGNC Symbol;Acc:15480]
ENSG00000117472	10103	TSPAN1	23.8935	5.90122	-2.01753	0.0026674	tetraspanin 1 [Source:HGNC Symbol;Acc:20657]
ENSG00000151320	9472	AKAP6	31.125	7.68271	-2.01839	0.000218638	A kinase (PRKA) anchor protein 6 [Source:HGNC Symbol;Acc:376]
ENSG00000154319	83648	FAM167A	115.993	28.6156	-2.01917	2.59769e-13	family with sequence similarity 167
ENSG00000122952	11130	ZWINT	841.312	207.491	-2.01959	1.19433e-60	ZW10 interacting kinetochore protein [Source:HGNC Symbol;Acc:13195]
ENSG00000112742	7272	TTK	365.47	90.1334	-2.01962	2.03177e-31	TTK protein kinase [Source:HGNC Symbol;Acc:12401]
ENSG00000102271	56062	KLHL4	18.7585	4.62085	-2.02131	0.00657812	kelch-like family member 4 [Source:HGNC Symbol;Acc:6355]
ENSG00000255408	56145	PCDHA3	14.4961	3.56298	-2.02451	0.0252161	protocadherin alpha 3 [Source:HGNC Symbol;Acc:8669]
ENSG00000228549	440570	U1	14.4977	3.56298	-2.02467	0.0351854	U1 spliceosomal RNA [Source:RFAM;Acc:RF00003]
ENSG00000166823	55897	MESP1	16.6306	4.0641	-2.03283	0.0114711	mesoderm posterior 1 homolog (mouse) [Source:HGNC Symbol;Acc:29658]
ENSG00000167900	7083	TK1	1037.47	253.088	-2.03536	4.6248e-69	thymidine kinase 1
ENSG00000183763	10293	TRAIP	129.178	31.3437	-2.04312	1.65474e-09	TRAF interacting protein [Source:HGNC Symbol;Acc:30764]
ENSG00000152377	6695	SPOCK1	16.6256	4.00847	-2.05228	0.0123135	sparc/osteonectin
ENSG00000155792	64798	DEPTOR	43.4998	10.4664	-2.05524	9.91372e-06	DEP domain containing MTOR-interacting protein [Source:HGNC Symbol;Acc:22953]
ENSG00000154839	220134	SKA1	185.035	44.3709	-2.06011	2.38073e-21	spindle and kinetochore associated complex subunit 1 [Source:HGNC Symbol;Acc:28109]
ENSG00000070669	440	ASNS	726.18	173.42	-2.06606	3.33074e-58	asparagine synthetase (glutamine-hydrolyzing) [Source:HGNC Symbol;Acc:753]
ENSG00000102384	2491	CENPI	256.281	61.184	-2.0665	3.19838e-27	centromere protein I [Source:HGNC Symbol;Acc:3968]
ENSG00000135617	84279	PRADC1	57.1398	13.6396	-2.0667	1.02061e-07	protease-associated domain containing 1 [Source:HGNC Symbol;Acc:16047]
ENSG00000223784		RP11-554I8.2	95.0823	22.6587	-2.06911	1.16788e-10
ENSG00000168393	1841	DTYMK	507.416	120.81	-2.07043	1.32042e-46	deoxythymidylate kinase (thymidylate kinase) [Source:HGNC Symbol;Acc:3061]
ENSG00000121152	23397	NCAPH	456.675	108.672	-2.07119	2.8013e-43	non-SMC condensin I complex
ENSG00000146410	113115	MTFR2	99.7785	23.661	-2.07622	4.05437e-12	mitochondrial fission regulator 2 [Source:HGNC Symbol;Acc:21115]
ENSG00000164989	203238	CCDC171	22.6052	5.34447	-2.08054	0.00126317	coiled-coil domain containing 171 [Source:HGNC Symbol;Acc:29828]
ENSG00000092621	26227	PHGDH	396.518	93.6968	-2.08131	6.50972e-37	phosphoglycerate dehydrogenase [Source:HGNC Symbol;Acc:8923]
ENSG00000118997	56171	DNAH7	20.0451	4.7321	-2.0827	0.00410685	dynein
ENSG00000060762	51660	MPC1	22.173	5.23322	-2.08303	0.00163702	mitochondrial pyruvate carrier 1 [Source:HGNC Symbol;Acc:21606]
ENSG00000160200	875	CBS	169.684	39.9169	-2.08778	1.40713e-19	cystathionine-beta-synthase [Source:HGNC Symbol;Acc:1550]
ENSG00000179029	84314	TMEM107	61.8245	14.5305	-2.08909	5.65576e-08	transmembrane protein 107 [Source:HGNC Symbol;Acc:28128]
ENSG00000106330	64598	MOSPD3	46.916	11.0232	-2.08954	1.0937e-06	motile sperm domain containing 3 [Source:HGNC Symbol;Acc:25078]
ENSG00000164032	3015	H2AFZ	1898.21	445.435	-2.09135	8.70541e-94	H2A histone family
ENSG00000157152		SYN2	12.3649	2.89498	-2.09462	0.0496791	synapsin II [Source:HGNC Symbol;Acc:11495]
ENSG00000213390	84986	ARHGAP19	90.4043	21.1554	-2.09537	6.39156e-12	Rho GTPase activating protein 19 [Source:HGNC Symbol;Acc:23724]
ENSG00000109265	57482	KIAA1211	30.7143	7.12596	-2.10775	0.000189771	KIAA1211 [Source:HGNC Symbol;Acc:29219]
ENSG00000170458	929	CD14	17.0595	3.95285	-2.10961	0.00976338	CD14 molecule [Source:HGNC Symbol;Acc:1628]
ENSG00000101400	6640	SNTA1	71.6425	16.5906	-2.11045	1.34446e-09	syntrophin
ENSG00000163053	151473	SLC16A14	14.9283	3.45173	-2.11266	0.0213441	solute carrier family 16
ENSG00000133863	56154	TEX15	18.3312	4.23098	-2.11524	0.00827145	testis expressed 15 [Source:HGNC Symbol;Acc:11738]
ENSG00000134222	84722	PSRC1	219.61	50.5507	-2.11914	4.95098e-25	proline/serine-rich coiled-coil 1 [Source:HGNC Symbol;Acc:24472]
ENSG00000103034	65009	NDRG4	296.333	68.1987	-2.1194	1.78894e-26	NDRG family member 4 [Source:HGNC Symbol;Acc:14466]
ENSG00000115616	6549	SLC9A2	121.531	27.892	-2.1234	5.85703e-15	solute carrier family 9
ENSG00000100350	80020	FOXRED2	234.951	53.7794	-2.12723	2.47414e-27	FAD-dependent oxidoreductase domain containing 2 [Source:HGNC Symbol;Acc:26264]
ENSG00000165475	51084	CRYL1	48.1927	11.0232	-2.12828	3.90043e-07	crystallin
ENSG00000184661	157313	CDCA2	465.146	106.167	-2.13135	1.12631e-44	cell division cycle associated 2 [Source:HGNC Symbol;Acc:14623]
ENSG00000125898	83541	FAM110A	48.1828	10.9676	-2.13528	1.03381e-06	family with sequence similarity 110
ENSG00000029534	286	ANK1	23.0242	5.23322	-2.13738	0.00215946	ankyrin 1
ENSG00000162620	127255	LRRIQ3	12.7905	2.89498	-2.14344	0.030265	leucine-rich repeats and IQ motif containing 3 [Source:HGNC Symbol;Acc:28318]
ENSG00000155016	113612	CYP2U1	36.6691	8.29508	-2.14424	1.66435e-05	cytochrome P450
ENSG00000123739	81579	PLA2G12A	90.391	20.4318	-2.14537	1.27421e-11	phospholipase A2
ENSG00000066248	25791	NGEF	73.3283	16.5345	-2.14889	2.70876e-08	neuronal guanine nucleotide exchange factor [Source:HGNC Symbol;Acc:7807]
ENSG00000149260	726	CAPN5	81.8531	18.4278	-2.15116	1.99302e-10	calpain 5 [Source:HGNC Symbol;Acc:1482]
ENSG00000243479	645249	MNX1-AS1	20.8963	4.67647	-2.15975	0.0025974	MNX1 antisense RNA 1 (head to head) [Source:HGNC Symbol;Acc:48954]
ENSG00000130751	4861	NPAS1	20.4674	4.56522	-2.16457	0.00548687	neuronal PAS domain protein 1 [Source:HGNC Symbol;Acc:7894]
ENSG00000188486	3014	H2AFX	553.073	123.259	-2.16577	1.18422e-50	H2A histone family
ENSG00000218502		H2AFZP3	15.7712	3.50735	-2.16883	0.0126628	H2A histone family
ENSG00000203778	619208	FAM229B	31.1267	6.90346	-2.17276	0.000103981	family with sequence similarity 229
ENSG00000172794	326624	RAB37	138.176	30.6196	-2.17398	8.52003e-18	RAB37
ENSG00000103260	79006	METRN	237.952	52.7221	-2.17419	4.77395e-18	meteorin
ENSG00000068903	22933	SIRT2	195.722	43.2579	-2.17777	1.02257e-23	sirtuin 2 [Source:HGNC Symbol;Acc:10886]
ENSG00000109805	64151	NCAPG	503.539	111.289	-2.17779	2.1653e-49	non-SMC condensin I complex
ENSG00000164976	57462	KIAA1161	212.757	46.9872	-2.17886	6.0355e-24	KIAA1161 [Source:HGNC Symbol;Acc:19918]
ENSG00000198901	9055	PRC1	1725.2	378.571	-2.18812	9.71867e-98	protein regulator of cytokinesis 1 [Source:HGNC Symbol;Acc:9341]
ENSG00000171130	155066	ATP6V0E2	198.703	43.536	-2.19033	1.19839e-24	ATPase
ENSG00000188312	401541	CENPP	55.4292	12.1367	-2.19127	7.38307e-08	centromere protein P [Source:HGNC Symbol;Acc:32933]
ENSG00000203760	387103	CENPW	117.245	25.6093	-2.19479	6.33196e-16	centromere protein W [Source:HGNC Symbol;Acc:21488]
ENSG00000137868	64220	STRA6	403.382	87.8512	-2.19901	1.90599e-42	stimulated by retinoic acid 6 [Source:HGNC Symbol;Acc:30650]
ENSG00000187840	1978	EIF4EBP1	368.365	80.0573	-2.20203	1.53671e-21	eukaryotic translation initiation factor 4E binding protein 1 [Source:HGNC Symbol;Acc:3288]
ENSG00000136982	79075	DSCC1	149.659	32.5128	-2.2026	1.38603e-18	DNA replication and sister chromatid cohesion 1 [Source:HGNC Symbol;Acc:24453]
ENSG00000105011	55723	ASF1B	258.388	56.0069	-2.20586	1.15279e-25	anti-silencing function 1B histone chaperone [Source:HGNC Symbol;Acc:20996]
ENSG00000134207	148281	SYT6	18.7634	4.0641	-2.20692	0.0039001	synaptotagmin VI [Source:HGNC Symbol;Acc:18638]
ENSG00000169750	5881	RAC3	47.3267	10.2439	-2.20789	9.73809e-07	ras-related C3 botulinum toxin substrate 3 (rho family
ENSG00000064205	8839	WISP2	124.505	26.8897	-2.21108	2.08811e-16	WNT1 inducible signaling pathway protein 2 [Source:HGNC Symbol;Acc:12770]
ENSG00000138587	55329	MNS1	81.0267	17.4811	-2.2126	6.6309e-11	meiosis-specific nuclear structural 1 [Source:HGNC Symbol;Acc:29636]
ENSG00000228716	1719	DHFR	207.194	44.6495	-2.21427	1.97099e-25	dihydrofolate reductase [Source:HGNC Symbol;Acc:2861]
ENSG00000164611	9232	PTTG1	626.827	134.282	-2.2228	3.53682e-60	pituitary tumor-transforming 1 [Source:HGNC Symbol;Acc:9690]
ENSG00000163535	151246	SGOL2	368.016	78.8316	-2.22292	3.18606e-24	shugoshin-like 2 (S. pombe) [Source:HGNC Symbol;Acc:30812]
ENSG00000170312	983	CDK1	1090.7	233.546	-2.22347	2.92328e-80	cyclin-dependent kinase 1 [Source:HGNC Symbol;Acc:1722]
ENSG00000127564	9088	PKMYT1	184.619	39.5275	-2.22362	1.19787e-20	protein kinase
ENSG00000168675	753	LDLRAD4	30.2805	6.45796	-2.22924	0.0066852	low density lipoprotein receptor class A domain containing 4 [Source:HGNC Symbol;Acc:1224]
ENSG00000168765	2948	GSTM4	59.69	12.6934	-2.23341	1.21128e-08	glutathione S-transferase mu 4 [Source:HGNC Symbol;Acc:4636]
ENSG00000184226	5101	PCDH9	848.943	179.376	-2.24268	3.82755e-51	protocadherin 9 [Source:HGNC Symbol;Acc:8661]
ENSG00000162390	26027	ACOT11	19.6113	4.11973	-2.25106	0.00196421	acyl-CoA thioesterase 11 [Source:HGNC Symbol;Acc:18156]
ENSG00000149564	90952	ESAM	17.0479	3.56298	-2.25844	0.005232	endothelial cell adhesion molecule [Source:HGNC Symbol;Acc:17474]
ENSG00000115252	5136	PDE1A	19.1807	4.00847	-2.25853	0.00203886	phosphodiesterase 1A
ENSG00000141577	22994	AZI1	105.313	21.9907	-2.25971	7.67074e-14	5-azacytidine induced 1 [Source:HGNC Symbol;Acc:29511]
ENSG00000072571	3161	HMMR	518.93	108.227	-2.26147	3.89126e-54	hyaluronan-mediated motility receptor (RHAMM) [Source:HGNC Symbol;Acc:5012]
ENSG00000186871	54821	ERCC6L	274.174	57.1199	-2.26302	1.27474e-31	excision repair cross-complementing rodent repair deficiency
ENSG00000164109	4085	MAD2L1	467.339	97.3149	-2.26374	6.60627e-49	MAD2 mitotic arrest deficient-like 1 (yeast) [Source:HGNC Symbol;Acc:6763]
ENSG00000215883	606495	CYB5RL	41.7678	8.68495	-2.2658	0.0026412	cytochrome b5 reductase-like [Source:HGNC Symbol;Acc:32220]
ENSG00000101057	4605	MYBL2	543.249	112.96	-2.2658	3.6858e-54	v-myb avian myeloblastosis viral oncogene homolog-like 2 [Source:HGNC Symbol;Acc:7548]
ENSG00000138669	5593	PRKG2	11.5187	2.39386	-2.26656	0.0341774	protein kinase
ENSG00000127831	7429	VIL1	24.7364	5.12197	-2.27187	0.000604633	villin 1 [Source:HGNC Symbol;Acc:12690]
ENSG00000152642	23171	GPD1L	210.617	43.5916	-2.2725	5.32354e-26	glycerol-3-phosphate dehydrogenase 1-like [Source:HGNC Symbol;Acc:28956]
ENSG00000237649	3833	KIFC1	544.517	112.403	-2.2763	3.87061e-55	kinesin family member C1 [Source:HGNC Symbol;Acc:6389]
ENSG00000158062	91544	UBXN11	116.851	24.106	-2.27721	1.15132e-16	UBX domain protein 11 [Source:HGNC Symbol;Acc:30600]
ENSG00000004660	84254	CAMKK1	200.385	41.2534	-2.28019	8.93519e-15	calcium/calmodulin-dependent protein kinase kinase 1
ENSG00000064655	2139	EYA2	22.1796	4.56522	-2.28048	0.0130317	eyes absent homolog 2 (Drosophila) [Source:HGNC Symbol;Acc:3520]
ENSG00000137310	6941	TCF19	179.507	36.7994	-2.28629	7.90749e-23	transcription factor 19 [Source:HGNC Symbol;Acc:11629]
ENSG00000265962	100287082	RP11-674N23.1	51.599	10.5777	-2.28632	4.80466e-08
ENSG00000151136	121551	BTBD11	619.506	126.766	-2.28895	3.24701e-56	BTB (POZ) domain containing 11 [Source:HGNC Symbol;Acc:23844]
ENSG00000124749	81578	COL21A1	22.6102	4.62085	-2.29074	0.000503905	collagen
ENSG00000143816	7483	WNT9A	74.6116	15.1985	-2.29547	2.17649e-10	wingless-type MMTV integration site family
ENSG00000106483	6424	SFRP4	31.9795	6.51359	-2.29562	2.32349e-05	secreted frizzled-related protein 4 [Source:HGNC Symbol;Acc:10778]
ENSG00000183723	146223	CMTM4	612.298	124.651	-2.29634	1.91204e-58	CKLF-like MARVEL transmembrane domain containing 4 [Source:HGNC Symbol;Acc:19175]
ENSG00000170214	147	ADRA1B	43.4916	8.85183	-2.29669	3.90145e-06	adrenoceptor alpha 1B [Source:HGNC Symbol;Acc:278]
ENSG00000076382	10615	SPAG5	1285.19	261.326	-2.29806	2.00231e-92	sperm associated antigen 5 [Source:HGNC Symbol;Acc:13452]
ENSG00000134690	55143	CDCA8	447.681	90.9687	-2.29903	2.13511e-48	cell division cycle associated 8 [Source:HGNC Symbol;Acc:14629]
ENSG00000170439	196410	METTL7B	132.611	26.9453	-2.29909	2.54817e-18	methyltransferase like 7B [Source:HGNC Symbol;Acc:28276]
ENSG00000261801	100287616	LOXL1-AS1	11.5104	2.33824	-2.29945	0.0394694	LOXL1 antisense RNA 1 [Source:HGNC Symbol;Acc:44169]
ENSG00000144063	7851	MALL	155.223	31.4549	-2.30298	1.61608e-21	mal
ENSG00000147394	7739	ZNF185	183.324	37.1336	-2.3036	7.80958e-24	zinc finger protein 185 (LIM domain) [Source:HGNC Symbol;Acc:12976]
ENSG00000160298	54058	C21orf58	119.388	24.106	-2.3082	9.0087e-16	chromosome 21 open reading frame 58 [Source:HGNC Symbol;Acc:1300]
ENSG00000114200	590	BCHE	23.4514	4.7321	-2.30912	0.000458036	butyrylcholinesterase [Source:HGNC Symbol;Acc:983]
ENSG00000132130	3975	LHX1	14.0738	2.83936	-2.30938	0.0166102	LIM homeobox 1 [Source:HGNC Symbol;Acc:6593]
ENSG00000137807	9493	KIF23	1570.31	315.606	-2.31485	2.63742e-101	kinesin family member 23 [Source:HGNC Symbol;Acc:6392]
ENSG00000156968	255027	MPV17L	49.4645	9.90969	-2.31948	3.35515e-07	MPV17 mitochondrial membrane protein-like [Source:HGNC Symbol;Acc:26827]
ENSG00000102174	5251	PHEX	31.9762	6.34671	-2.33292	5.61624e-05	phosphate regulating endopeptidase homolog
ENSG00000128266	2781	GNAZ	11.5088	2.28261	-2.33398	0.0347376	guanine nucleotide binding protein (G protein)
ENSG00000186462	4674	NAP1L2	56.7026	11.2457	-2.33404	8.72899e-09	nucleosome assembly protein 1-like 2 [Source:HGNC Symbol;Acc:7638]
ENSG00000203780	92565	FANK1	12.3599	2.44949	-2.33512	0.0229398	fibronectin type III and ankyrin repeat domains 1 [Source:HGNC Symbol;Acc:23527]
ENSG00000018236	1272	CNTN1	2652.29	525.213	-2.33626	1.07658e-88	contactin 1 [Source:HGNC Symbol;Acc:2171]
ENSG00000117632	3925	STMN1	1273.13	250.804	-2.34374	5.85373e-95	stathmin 1 [Source:HGNC Symbol;Acc:6510]
ENSG00000011426	54443	ANLN	1556.33	306.253	-2.34535	4.22805e-67	anillin
ENSG00000137812	57082	CASC5	333.867	65.6931	-2.34546	1.85447e-40	cancer susceptibility candidate 5 [Source:HGNC Symbol;Acc:24054]
ENSG00000155816	56776	FMN2	37.9491	7.4602	-2.34678	7.20734e-06	formin 2 [Source:HGNC Symbol;Acc:14074]
ENSG00000187994	126432	RINL	42.2016	8.29508	-2.34697	1.0302e-06	Ras and Rab interactor-like [Source:HGNC Symbol;Acc:24795]
ENSG00000113368	4001	LMNB1	753.442	147.866	-2.3492	4.00714e-71	lamin B1 [Source:HGNC Symbol;Acc:6637]
ENSG00000183856	128239	IQGAP3	856.166	167.742	-2.35165	9.74079e-76	IQ motif containing GTPase activating protein 3 [Source:HGNC Symbol;Acc:20669]
ENSG00000241935	112817	HOGA1	14.4961	2.83936	-2.35203	0.00916982	4-hydroxy-2-oxoglutarate aldolase 1 [Source:HGNC Symbol;Acc:25155]
ENSG00000184254	220	ALDH1A3	122.773	23.9391	-2.35855	6.58794e-14	aldehyde dehydrogenase 1 family
ENSG00000198826	9824	ARHGAP11A	1278.32	248.911	-2.36055	3.78019e-95	Rho GTPase activating protein 11A [Source:HGNC Symbol;Acc:15783]
ENSG00000007968	1870	E2F2	93.38	18.1491	-2.36321	3.71456e-13	E2F transcription factor 2 [Source:HGNC Symbol;Acc:3114]
ENSG00000171241	79801	SHCBP1	646.907	125.207	-2.36924	1.80632e-65	SHC SH2-domain binding protein 1 [Source:HGNC Symbol;Acc:29547]
ENSG00000129173	79733	E2F8	112.98	21.8234	-2.37212	1.5149e-15	E2F transcription factor 8 [Source:HGNC Symbol;Acc:24727]
ENSG00000185480	55010	PARPBP	258.802	49.8266	-2.37686	2.13608e-33	PARP1 binding protein [Source:HGNC Symbol;Acc:26074]
ENSG00000110881	41	ASIC1	48.6051	9.35295	-2.37762	1.22669e-07	acid-sensing (proton-gated) ion channel 1 [Source:HGNC Symbol;Acc:100]
ENSG00000184992	140707	BRI3BP	639.547	123.036	-2.37797	9.68592e-65	BRI3 binding protein [Source:HGNC Symbol;Acc:14251]
ENSG00000171848	6241	RRM2	1510.61	289.441	-2.38379	1.7305e-102	ribonucleotide reductase M2 [Source:HGNC Symbol;Acc:10452]
ENSG00000171431	54474	KRT20	24.743	4.7321	-2.38647	0.000565915	keratin 20 [Source:HGNC Symbol;Acc:20412]
ENSG00000108924	3131	HLF	11.9377	2.28261	-2.38676	0.0451973	hepatic leukemia factor [Source:HGNC Symbol;Acc:4977]
ENSG00000136235	10457	GPNMB	22.1747	4.23098	-2.38985	0.000603441	glycoprotein (transmembrane) nmb [Source:HGNC Symbol;Acc:4462]
ENSG00000077152	29089	UBE2T	467.745	89.1316	-2.39171	9.54817e-53	ubiquitin-conjugating enzyme E2T (putative) [Source:HGNC Symbol;Acc:25009]
ENSG00000152953	55351	STK32B	233.631	44.4265	-2.39474	3.47574e-26	serine/threonine kinase 32B [Source:HGNC Symbol;Acc:14217]
ENSG00000138160	3832	KIF11	1103.08	209.718	-2.39502	1.92152e-90	kinesin family member 11 [Source:HGNC Symbol;Acc:6388]
ENSG00000161267	622	BDH1	24.3059	4.62085	-2.39507	0.000480002	3-hydroxybutyrate dehydrogenase
ENSG00000175311	257629	ANKS4B	52.8774	10.0209	-2.39963	2.66967e-08	ankyrin repeat and sterile alpha motif domain containing 4B [Source:HGNC Symbol;Acc:26795]
ENSG00000080986	10403	NDC80	190.589	36.0753	-2.40138	5.26456e-27	NDC80 kinetochore complex component [Source:HGNC Symbol;Acc:16909]
ENSG00000231607	406948	DLEU2	37.1062	7.01471	-2.40321	0.000101895	deleted in lymphocytic leukemia 2 (non-protein coding) [Source:HGNC Symbol;Acc:13748]
ENSG00000121957	29899	GPSM2	196.99	37.1898	-2.40515	3.32053e-26	G-protein signaling modulator 2 [Source:HGNC Symbol;Acc:29501]
ENSG00000035499	55789	DEPDC1B	260.13	48.8805	-2.4119	6.20441e-35	DEP domain containing 1B [Source:HGNC Symbol;Acc:24902]
ENSG00000258710	348120	CT60	9.80647	1.83712	-2.41629	0.0432436	cancer/testis antigen 60 (non-protein coding) [Source:HGNC Symbol;Acc:28003]
ENSG00000261167		RP11-517B11.7	11.9393	2.22698	-2.42256	0.026718
ENSG00000218422		AC016773.1	11.941	2.22698	-2.42276	0.0393523
ENSG00000225614	84627	ZNF469	152.626	28.2262	-2.4349	1.22322e-20	zinc finger protein 469 [Source:HGNC Symbol;Acc:23216]
ENSG00000214018		RRM2P3	12.3682	2.28261	-2.43788	0.025606	ribonucleotide reductase M2 polypeptide pseudogene 3 [Source:HGNC Symbol;Acc:10455]
ENSG00000165025	6850	SYK	51.6056	9.51983	-2.43852	1.80522e-08	spleen tyrosine kinase [Source:HGNC Symbol;Acc:11491]
ENSG00000101447	81610	FAM83D	790.97	145.806	-2.43957	2.56528e-76	family with sequence similarity 83
ENSG00000180834	79929	MAP6D1	15.7712	2.89498	-2.44566	0.00753881	MAP6 domain containing 1 [Source:HGNC Symbol;Acc:25753]
ENSG00000119227	80235	PIGZ	15.7811	2.89498	-2.44657	0.00634645	phosphatidylinositol glycan anchor biosynthesis
ENSG00000128510	51200	CPA4	47.7506	8.68495	-2.45893	1.01574e-06	carboxypeptidase A4 [Source:HGNC Symbol;Acc:15740]
ENSG00000259974	140828	LINC00261	29.4128	5.34447	-2.46032	8.76488e-05	long intergenic non-protein coding RNA 261 [Source:HGNC Symbol;Acc:16189]
ENSG00000173267	6623	SNCG	25.1587	4.56522	-2.4623	0.000342817	synuclein
ENSG00000127585	146330	FBXL16	23.4481	4.23098	-2.47041	0.000586425	F-box and leucine-rich repeat protein 16 [Source:HGNC Symbol;Acc:14150]
ENSG00000156509	286151	FBXO43	64.8167	11.6912	-2.47095	5.77843e-10	F-box protein 43 [Source:HGNC Symbol;Acc:28521]
ENSG00000164087	25886	POC1A	152.644	27.5021	-2.47256	7.44013e-23	POC1 centriolar protein A [Source:HGNC Symbol;Acc:24488]
ENSG00000001461	57185	NIPAL3	220.879	39.6944	-2.47625	4.319e-30	NIPA-like domain containing 3 [Source:HGNC Symbol;Acc:25233]
ENSG00000133519	150244	ZDHHC8P1	51.1867	9.18607	-2.47825	6.50356e-08	zinc finger
ENSG00000225439	100507171	BOLA3-AS1	10.237	1.83712	-2.47828	0.0329848	BOLA3 antisense RNA 1 (head to head) [Source:HGNC Symbol;Acc:42922]
ENSG00000100889	5106	PCK2	315.519	56.2846	-2.48692	4.41381e-43	phosphoenolpyruvate carboxykinase 2 (mitochondrial) [Source:HGNC Symbol;Acc:8725]
ENSG00000053254	1112	FOXN3	132.164	23.4936	-2.49199	5.33277e-20	forkhead box N3 [Source:HGNC Symbol;Acc:1928]
ENSG00000138778	1062	CENPE	529.18	93.9188	-2.49427	1.63778e-31	centromere protein E
ENSG00000179348	2624	GATA2	28.9856	5.12197	-2.50057	0.000107607	GATA binding protein 2 [Source:HGNC Symbol;Acc:4171]
ENSG00000205795	192668	CYS1	9.80647	1.72586	-2.50641	0.0467094	cystin 1 [Source:HGNC Symbol;Acc:18525]
ENSG00000178999	9212	AURKB	554.302	97.3715	-2.5091	7.8164e-64	aurora kinase B [Source:HGNC Symbol;Acc:11390]
ENSG00000136883	113220	KIF12	86.1386	15.0873	-2.51333	8.24337e-14	kinesin family member 12 [Source:HGNC Symbol;Acc:21495]
ENSG00000134057	891	CCNB1	2000.58	350.123	-2.51449	2.88287e-129	cyclin B1 [Source:HGNC Symbol;Acc:1579]
ENSG00000158402	995	CDC25C	179.086	31.2876	-2.51699	1.68205e-27	cell division cycle 25C [Source:HGNC Symbol;Acc:1727]
ENSG00000142945	11004	KIF2C	599.496	104.664	-2.51798	1.49669e-67	kinesin family member 2C [Source:HGNC Symbol;Acc:6393]
ENSG00000245248	100499227	USP2-AS1	10.237	1.78149	-2.52264	0.0467572	USP2 antisense RNA 1 (head to head) [Source:HGNC Symbol;Acc:48673]
ENSG00000165730	219736	STOX1	16.6372	2.89498	-2.52279	0.00321201	storkhead box 1 [Source:HGNC Symbol;Acc:23508]
ENSG00000108852	4355	MPP2	50.3206	8.74057	-2.52535	1.84497e-08	membrane protein
ENSG00000115255	92840	REEP6	19.6146	3.3961	-2.52998	0.00155438	receptor accessory protein 6 [Source:HGNC Symbol;Acc:30078]
ENSG00000083720	5019	OXCT1	21.3185	3.67423	-2.53659	0.00047395	3-oxoacid CoA transferase 1 [Source:HGNC Symbol;Acc:8527]
ENSG00000088325	22974	TPX2	1936.72	332.364	-2.54278	6.45434e-129	TPX2
ENSG00000166589	1014	CDH16	13.6466	2.33824	-2.54505	0.0117016	cadherin 16
ENSG00000108602	218	ALDH3A1	11487.9	1966.13	-2.54669	7.34693e-133	aldehyde dehydrogenase 3 family
ENSG00000178531	404217	CTXN1	9.80316	1.67024	-2.55319	0.0481278	cortexin 1 [Source:HGNC Symbol;Acc:31108]
ENSG00000122547	80820	EEPD1	96.7896	16.4789	-2.55423	9.22545e-15	endonuclease/exonuclease/phosphatase family domain containing 1 [Source:HGNC Symbol;Acc:22223]
ENSG00000139173	84216	TMEM117	23.8803	4.0641	-2.55481	0.00021987	transmembrane protein 117 [Source:HGNC Symbol;Acc:25308]
ENSG00000139354	283431	GAS2L3	213.636	36.2983	-2.55718	1.3911e-31	growth arrest-specific 2 like 3 [Source:HGNC Symbol;Acc:27475]
ENSG00000148773	4288	MKI67	4016.05	681.984	-2.55797	2.97695e-63	marker of proliferation Ki-67 [Source:HGNC Symbol;Acc:7107]
ENSG00000186603	84842	HPDL	10.237	1.72586	-2.5684	0.0467572	4-hydroxyphenylpyruvate dioxygenase-like [Source:HGNC Symbol;Acc:28242]
ENSG00000161800	29127	RACGAP1	1275.42	213.281	-2.58015	1.62594e-108	Rac GTPase activating protein 1 [Source:HGNC Symbol;Acc:9804]
ENSG00000178752	151176	FAM132B	21.3185	3.56298	-2.58095	0.000457968	family with sequence similarity 132
ENSG00000147642	55638	SYBU	201.698	33.6258	-2.58456	1.90837e-29	syntabulin (syntaxin-interacting) [Source:HGNC Symbol;Acc:26011]
ENSG00000171604	51523	CXXC5	298.92	49.8271	-2.58476	6.85419e-39	CXXC finger protein 5 [Source:HGNC Symbol;Acc:26943]
ENSG00000260401		RP11-800A3.4	24.7331	4.11973	-2.58582	0.000233447
ENSG00000119333	89891	WDR34	778.605	129.661	-2.58614	1.69856e-83	WD repeat domain 34 [Source:HGNC Symbol;Acc:28296]
ENSG00000138180	55165	CEP55	1442.52	239.837	-2.58847	9.62064e-115	centrosomal protein 55kDa [Source:HGNC Symbol;Acc:1161]
ENSG00000167646	352909	DNAAF3	14.0672	2.33824	-2.58884	0.00876336	dynein
ENSG00000203930	286411	LINC00632	11.0849	1.83712	-2.59307	0.0339021	long intergenic non-protein coding RNA 632 [Source:HGNC Symbol;Acc:27865]
ENSG00000231007		CDC20P1	53.3013	8.7962	-2.59922	9.53536e-10	cell division cycle 20 pseudogene 1 [Source:HGNC Symbol;Acc:29487]
ENSG00000186205	64757	2014-03-01	77.594	12.749	-2.60556	1.6523e-12	mitochondrial amidoxime reducing component 1 [Source:HGNC Symbol;Acc:26189]
ENSG00000167964	25837	RAB26	41.7975	6.84783	-2.6097	4.77054e-07	RAB26
ENSG00000165388	118738	ZNF488	101.062	16.5345	-2.61168	5.40629e-15	zinc finger protein 488 [Source:HGNC Symbol;Acc:23535]
ENSG00000117399	991	CDC20	706.102	115.075	-2.61731	2.17384e-81	cell division cycle 20 [Source:HGNC Symbol;Acc:1723]
ENSG00000152253	57405	SPC25	161.229	26.0548	-2.62948	9.03324e-14	SPC25
ENSG00000163040	90557	CCDC74A	47.7424	7.68271	-2.63558	3.80829e-08	coiled-coil domain containing 74A [Source:HGNC Symbol;Acc:25197]
ENSG00000003096	90293	KLHL13	11.0865	1.78149	-2.63765	0.020071	kelch-like family member 13 [Source:HGNC Symbol;Acc:22931]
ENSG00000130052	9754	STARD8	36.2419	5.78996	-2.64603	8.28915e-07	StAR-related lipid transfer (START) domain containing 8 [Source:HGNC Symbol;Acc:19161]
ENSG00000060982	586	BCAT1	101.476	16.2008	-2.647	1.84165e-16	branched chain amino-acid transaminase 1
ENSG00000130545	92359	CRB3	29.8565	4.7321	-2.65749	1.17598e-05	crumbs homolog 3 (Drosophila) [Source:HGNC Symbol;Acc:20237]
ENSG00000109794	25854	FAM149A	45.2071	7.12596	-2.66539	1.54237e-08	family with sequence similarity 149
ENSG00000137135	84904	ARHGEF39	195.72	30.8426	-2.6658	1.97734e-30	Rho guanine nucleotide exchange factor (GEF) 39 [Source:HGNC Symbol;Acc:25909]
ENSG00000254827	5003	SLC22A18AS	25.162	3.95285	-2.67028	7.99164e-05	solute carrier family 22 (organic cation transporter)
ENSG00000169607	150468	CKAP2L	367.143	57.6762	-2.67029	6.94798e-51	cytoskeleton associated protein 2-like [Source:HGNC Symbol;Acc:26877]
ENSG00000175063	11065	UBE2C	661.769	103.162	-2.68142	1.47488e-77	ubiquitin-conjugating enzyme E2C [Source:HGNC Symbol;Acc:15937]
ENSG00000107719	27143	PALD1	70.7897	11.0232	-2.683	3.43407e-12	phosphatase domain containing
ENSG00000147041	94122	SYTL5	89.1176	13.8625	-2.68452	8.98753e-16	synaptotagmin-like 5 [Source:HGNC Symbol;Acc:15589]
ENSG00000130720	84929	FIBCD1	33.6867	5.23322	-2.68641	2.2123e-06	fibrinogen C domain containing 1 [Source:HGNC Symbol;Acc:25922]
ENSG00000159713	51673	TPPP3	72.5052	11.2457	-2.68871	1.0756e-12	tubulin polymerization-promoting protein family member 3 [Source:HGNC Symbol;Acc:24162]
ENSG00000090889	24137	KIF4A	728.288	111.846	-2.703	8.87238e-86	kinesin family member 4A [Source:HGNC Symbol;Acc:13339]
ENSG00000102452	259232	NALCN	49.8967	7.62708	-2.70974	1.06027e-08	sodium leak channel
ENSG00000164104	3148	HMGB2	1093.79	167.073	-2.71079	3.2784e-107	high mobility group box 2 [Source:HGNC Symbol;Acc:5000]
ENSG00000182836	345557	PLCXD3	153.106	23.3267	-2.71448	1.44022e-16	phosphatidylinositol-specific phospholipase C
ENSG00000117724	1063	CENPF	2596.75	395.218	-2.71599	1.65277e-58	centromere protein F
ENSG00000235092	100506299	AC011747.7	15.7662	2.39386	-2.71942	0.00233484
ENSG00000145569	54491	FAM105A	27.2816	4.11973	-2.72731	2.80703e-05	family with sequence similarity 105
ENSG00000166897	114794	ELFN2	57.9992	8.74057	-2.73023	2.91628e-10	extracellular leucine-rich repeat and fibronectin type III domain containing 2 [Source:HGNC Symbol;Acc:29396]
ENSG00000104537	312	ANXA13	307.008	46.208	-2.73206	3.59701e-47	annexin A13 [Source:HGNC Symbol;Acc:536]
ENSG00000261713	146336	SSTR5-AS1	11.5088	1.72586	-2.73734	0.0206105	SSTR5 antisense RNA 1 [Source:HGNC Symbol;Acc:26502]
ENSG00000122966	11113	CIT	737.258	110.51	-2.73799	1.97903e-86	citron (rho-interacting
ENSG00000100228	9609	RAB36	77.1932	11.4687	-2.75077	3.0488e-13	RAB36
ENSG00000137142	347252	IGFBPL1	20.0402	2.95061	-2.76381	0.000256732	insulin-like growth factor binding protein-like 1 [Source:HGNC Symbol;Acc:20081]
ENSG00000163808	56992	KIF15	205.522	30.0628	-2.77324	1.41961e-33	kinesin family member 15 [Source:HGNC Symbol;Acc:17273]
ENSG00000126217	23263	MCF2L	52.018	7.57145	-2.78037	2.81485e-09	MCF.2 cell line derived transforming sequence-like [Source:HGNC Symbol;Acc:14576]
ENSG00000143224	5498	PPOX	101.486	14.753	-2.78219	7.69646e-18	protoporphyrinogen oxidase [Source:HGNC Symbol;Acc:9280]
ENSG00000115718	5624	PROC	31.9844	4.62085	-2.79114	2.4285e-06	protein C (inactivator of coagulation factors Va and VIIIa) [Source:HGNC Symbol;Acc:9451]
ENSG00000115112	29842	TFCP2L1	116.389	16.8131	-2.7913	1.96792e-19	transcription factor CP2-like 1 [Source:HGNC Symbol;Acc:17925]
ENSG00000154102	404550	C16orf74	28.1526	4.0641	-2.79226	2.64022e-05	chromosome 16 open reading frame 74 [Source:HGNC Symbol;Acc:23362]
ENSG00000163485	134	ADORA1	16.1984	2.33824	-2.79236	0.00284489	adenosine A1 receptor [Source:HGNC Symbol;Acc:262]
ENSG00000172137	794	CALB2	16.1984	2.33824	-2.79236	0.00116268	calbindin 2 [Source:HGNC Symbol;Acc:1435]
ENSG00000168078	55872	PBK	663.011	94.4209	-2.81185	1.05577e-83	PDZ binding kinase [Source:HGNC Symbol;Acc:18282]
ENSG00000187288	63924	CIDEC	24.7248	3.50735	-2.81751	6.94093e-05	cell death-inducing DFFA-like effector c [Source:HGNC Symbol;Acc:24229]
ENSG00000172367	79849	PDZD3	12.3632	1.72586	-2.84067	0.0129694	PDZ domain containing 3 [Source:HGNC Symbol;Acc:19891]
ENSG00000157150	7079	TIMP4	67.8007	9.4642	-2.84075	1.09399e-13	TIMP metallopeptidase inhibitor 4 [Source:HGNC Symbol;Acc:11823]
ENSG00000145536	170690	ADAMTS16	12.3649	1.72586	-2.84086	0.0110698	ADAM metallopeptidase with thrombospondin type 1 motif
ENSG00000185361	126282	TNFAIP8L1	101.911	14.1407	-2.84939	8.30184e-18	tumor necrosis factor
ENSG00000135451	10024	TROAP	492.483	68.1436	-2.85342	1.86121e-69	trophinin associated protein [Source:HGNC Symbol;Acc:12327]
ENSG00000089685	332	BIRC5	377.776	51.8872	-2.86408	1.46475e-56	baculoviral IAP repeat containing 5 [Source:HGNC Symbol;Acc:593]
ENSG00000265415		CTD-2510F5.4	69.0741	9.40857	-2.8761	9.3102e-13
ENSG00000118193	9928	KIF14	687.764	93.1957	-2.88358	1.44794e-44	kinesin family member 14 [Source:HGNC Symbol;Acc:19181]
ENSG00000138030	3795	KHK	106.603	14.4193	-2.88617	2.25679e-19	ketohexokinase (fructokinase) [Source:HGNC Symbol;Acc:6315]
ENSG00000100162	79019	CENPM	111.299	15.0317	-2.88836	3.92262e-16	centromere protein M [Source:HGNC Symbol;Acc:18352]
ENSG00000257151		PWAR6	12.7905	1.72586	-2.88968	0.0237797	Prader Willi/Angelman region RNA 6 [Source:HGNC Symbol;Acc:49129]
ENSG00000171435	283455	KSR2	39.2209	5.28885	-2.8906	1.40244e-07	kinase suppressor of ras 2 [Source:HGNC Symbol;Acc:18610]
ENSG00000248807		KRTAP9-12P	13.221	1.78149	-2.89167	0.0112838	keratin associated protein 9-12
ENSG00000100526	1033	CDKN3	362.425	48.7136	-2.89529	3.2364e-57	cyclin-dependent kinase inhibitor 3 [Source:HGNC Symbol;Acc:1791]
ENSG00000188985		DHFRP1	47.7573	6.40234	-2.89905	2.54455e-09	dihydrofolate reductase pseudogene 1 [Source:HGNC Symbol;Acc:2862]
ENSG00000104833	10382	TUBB4A	43.9254	5.84559	-2.90963	1.04378e-08	tubulin
ENSG00000024526	55635	DEPDC1	317.667	41.9775	-2.91983	2.04424e-51	DEP domain containing 1 [Source:HGNC Symbol;Acc:22949]
ENSG00000182870	50614	GALNT9	13.2127	1.72586	-2.93654	0.00707333	UDP-N-acetyl-alpha-D-galactosamine:polypeptide N-acetylgalactosaminyltransferase 9 (GalNAc-T9) [Source:HGNC Symbol;Acc:4131]
ENSG00000229124	100507347	VIM-AS1	14.0705	1.83712	-2.93716	0.00544663	VIM antisense RNA 1 [Source:HGNC Symbol;Acc:44879]
ENSG00000248835		AL357673.1	45.2005	5.90122	-2.93725	1.06708e-08	CDNA: FLJ21031 fis
ENSG00000109255	10874	NMU	17.0611	2.22698	-2.93755	0.00089608	neuromedin U [Source:HGNC Symbol;Acc:7859]
ENSG00000068615	65055	REEP1	14.0755	1.83712	-2.93767	0.00395039	receptor accessory protein 1 [Source:HGNC Symbol;Acc:25786]
ENSG00000197355	91373	UAP1L1	124.487	16.0895	-2.9518	2.04515e-22	UDP-N-acteylglucosamine pyrophosphorylase 1-like 1 [Source:HGNC Symbol;Acc:28082]
ENSG00000143228	83540	NUF2	348.376	44.9276	-2.95497	2.21889e-55	NUF2
ENSG00000134533	85004	RERG	150.536	19.2626	-2.96623	1.45296e-26	RAS-like
ENSG00000149548	80071	CCDC15	19.1956	2.44949	-2.97022	0.000252702	coiled-coil domain containing 15 [Source:HGNC Symbol;Acc:25798]
ENSG00000168268	64943	NT5DC2	385.926	49.103	-2.97444	1.0669e-59	5'-nucleotidase domain containing 2 [Source:HGNC Symbol;Acc:25717]
ENSG00000135069	29968	PSAT1	1461.14	185.667	-2.9763	3.28094e-142	phosphoserine aminotransferase 1 [Source:HGNC Symbol;Acc:19129]
ENSG00000269928		RP11-849F2.8	13.2177	1.67024	-2.98435	0.00640826
ENSG00000177570	401474	SAMD12	22.5953	2.83936	-2.99239	6.52772e-05	sterile alpha motif domain containing 12 [Source:HGNC Symbol;Acc:31750]
ENSG00000154330	5239	PGM5	41.8107	5.23322	-2.9981	1.67095e-06	phosphoglucomutase 5 [Source:HGNC Symbol;Acc:8908]
ENSG00000164649	55536	CDCA7L	194.867	24.1621	-3.01168	1.3285e-34	cell division cycle associated 7-like [Source:HGNC Symbol;Acc:30777]
ENSG00000156970	701	BUB1B	540.642	66.8066	-3.01661	5.25168e-79	BUB1 mitotic checkpoint serine/threonine kinase B [Source:HGNC Symbol;Acc:1149]
ENSG00000076864	5909	RAP1GAP	859.195	106.112	-3.0174	3.53135e-107	RAP1 GTPase activating protein [Source:HGNC Symbol;Acc:9858]
ENSG00000130413	65975	STK33	23.4547	2.89498	-3.01825	0.00118951	serine/threonine kinase 33 [Source:HGNC Symbol;Acc:14568]
ENSG00000140451	80119	PIF1	244.317	30.0072	-3.02537	6.59645e-44	PIF1 5'-to-3' DNA helicase [Source:HGNC Symbol;Acc:26220]
ENSG00000157456	9133	CCNB2	794.408	96.5918	-3.03991	5.39475e-105	cyclin B2 [Source:HGNC Symbol;Acc:1580]
ENSG00000115163	1058	CENPA	359.454	43.1461	-3.05851	5.23378e-59	centromere protein A [Source:HGNC Symbol;Acc:1851]
ENSG00000027869	9047	SH2D2A	10.2271	1.22474	-3.06184	0.0245661	SH2 domain containing 2A [Source:HGNC Symbol;Acc:10821]
ENSG00000186469	54331	GNG2	10.2337	1.22474	-3.06277	0.0217974	guanine nucleotide binding protein (G protein)
ENSG00000126787	9787	DLGAP5	756.466	90.412	-3.06469	1.62939e-102	discs
ENSG00000158813	1896	EDA	14.9233	1.78149	-3.06641	0.00226534	ectodysplasin A [Source:HGNC Symbol;Acc:3157]
ENSG00000170477	3851	KRT4	206.373	24.6071	-3.06811	4.87118e-37	keratin 4 [Source:HGNC Symbol;Acc:6441]
ENSG00000131747	7153	TOP2A	7081.85	831.576	-3.09021	1.67791e-105	topoisomerase (DNA) II alpha 170kDa [Source:HGNC Symbol;Acc:11989]
ENSG00000166851	5347	PLK1	1121.4	130.997	-3.0977	1.8568e-131	polo-like kinase 1 [Source:HGNC Symbol;Acc:9077]
ENSG00000228594	643988	C1orf233	20.0501	2.33824	-3.10011	0.000224675	chromosome 1 open reading frame 233 [Source:HGNC Symbol;Acc:42951]
ENSG00000137941	79739	TTLL7	81.0069	9.40857	-3.106	4.66983e-16	tubulin tyrosine ligase-like family
ENSG00000004777	115703	ARHGAP33	70.7616	8.18383	-3.11212	9.90384e-13	Rho GTPase activating protein 33 [Source:HGNC Symbol;Acc:23085]
ENSG00000168874	84913	ATOH8	25.5892	2.95061	-3.11645	4.64845e-05	atonal homolog 8 (Drosophila) [Source:HGNC Symbol;Acc:24126]
ENSG00000137642	6653	SORL1	247.74	28.56	-3.11676	3.48263e-34	sortilin-related receptor
ENSG00000129195	54478	FAM64A	469.914	54.1693	-3.11685	2.00417e-74	family with sequence similarity 64
ENSG00000150756	134145	FAM173B	86.1485	9.90969	-3.11991	3.99363e-17	family with sequence similarity 173
ENSG00000106003	3955	LFNG	130.052	14.9204	-3.12373	9.38457e-23	LFNG O-fucosylpeptide 3-beta-N-acetylglucosaminyltransferase [Source:HGNC Symbol;Acc:6560]
ENSG00000183048	1468	SLC25A10	41.3521	4.7321	-3.12741	8.85863e-07	solute carrier family 25 (mitochondrial carrier; dicarboxylate transporter)
ENSG00000135643	27345	KCNMB4	10.2353	1.16912	-3.13007	0.0186375	potassium large conductance calcium-activated channel
ENSG00000162063	899	CCNF	395.7	44.7607	-3.1441	1.93247e-65	cyclin F [Source:HGNC Symbol;Acc:1591]
ENSG00000101049	10110	SGK2	52.465	5.84559	-3.16594	7.35628e-11	serum/glucocorticoid regulated kinase 2 [Source:HGNC Symbol;Acc:13900]
ENSG00000075218	51512	GTSE1	432.827	47.9895	-3.173	4.9508e-72	G-2 and S-phase expressed 1 [Source:HGNC Symbol;Acc:13698]
ENSG00000145386	890	CCNA2	675.82	74.7679	-3.17615	1.03735e-98	cyclin A2 [Source:HGNC Symbol;Acc:1578]
ENSG00000112320	55084	SOBP	10.6543	1.16912	-3.18795	0.0492577	sine oculis binding protein homolog (Drosophila) [Source:HGNC Symbol;Acc:29256]
ENSG00000183032	89874	SLC25A21	10.6626	1.11349	-3.25939	0.00883747	solute carrier family 25 (mitochondrial oxoadipate carrier)
ENSG00000117650	4751	NEK2	592.241	61.5178	-3.26711	6.94459e-94	NIMA-related kinase 2 [Source:HGNC Symbol;Acc:7745]
ENSG00000138311	22891	ZNF365	16.6289	1.72586	-3.2683	0.00104613	zinc finger protein 365 [Source:HGNC Symbol;Acc:18194]
ENSG00000111665	83461	CDCA3	478.844	49.6041	-3.27103	5.83115e-80	cell division cycle associated 3 [Source:HGNC Symbol;Acc:14624]
ENSG00000161912	221442	ADCY10P1	11.5104	1.16912	-3.29945	0.00707333	adenylate cyclase 10 (soluble) pseudogene 1 [Source:HGNC Symbol;Acc:44143]
ENSG00000187867	342979	PALM3	11.517	1.16912	-3.30028	0.00778576	paralemmin 3 [Source:HGNC Symbol;Acc:33274]
ENSG00000075461	27092	CACNG4	66.11	6.62484	-3.31891	2.10099e-13	calcium channel
ENSG00000101417	11264	PXMP4	47.3152	4.62085	-3.35607	1.91793e-10	peroxisomal membrane protein 4
ENSG00000124191	84969	TOX2	35.813	3.45173	-3.37509	1.31793e-07	TOX high mobility group box family member 2 [Source:HGNC Symbol;Acc:16095]
ENSG00000267374	647946	LINC00669	12.7872	1.22474	-3.38414	0.00168676	long intergenic non-protein coding RNA 669 [Source:HGNC Symbol;Acc:44332]
ENSG00000162009	6755	SSTR5	24.7364	2.33824	-3.40314	2.28552e-05	somatostatin receptor 5 [Source:HGNC Symbol;Acc:11334]
ENSG00000182809	1397	CRIP2	285.254	26.8897	-3.40712	9.62085e-48	cysteine-rich protein 2 [Source:HGNC Symbol;Acc:2361]
ENSG00000171219	55561	CDC42BPG	30.6961	2.83936	-3.43442	1.39127e-06	CDC42 binding protein kinase gamma (DMPK-like) [Source:HGNC Symbol;Acc:29829]
ENSG00000157851	56896	DPYSL5	43.9304	3.95285	-3.47425	7.35897e-10	dihydropyrimidinase-like 5 [Source:HGNC Symbol;Acc:20637]
ENSG00000142623	29943	PADI1	37.9508	3.3961	-3.48218	8.73983e-09	peptidyl arginine deiminase
ENSG00000068489	55771	PRR11	619.549	55.394	-3.48342	9.97288e-103	proline rich 11 [Source:HGNC Symbol;Acc:25619]
ENSG00000142619	51702	PADI3	19.6212	1.67024	-3.55429	0.000300492	peptidyl arginine deiminase
ENSG00000162814	128153	SPATA17	29.0087	2.39386	-3.59907	3.85151e-07	spermatogenesis associated 17 [Source:HGNC Symbol;Acc:25184]
ENSG00000101842	340547	VSIG1	21.3268	1.72586	-3.62728	1.10689e-05	V-set and immunoglobulin domain containing 1 [Source:HGNC Symbol;Acc:28675]
ENSG00000109654	23321	TRIM2	29.8384	2.39386	-3.63976	3.13015e-07	tripartite motif containing 2 [Source:HGNC Symbol;Acc:15974]
ENSG00000165548	57156	TMEM63C	7.67197	0.612372	-3.64712	0.0441475	transmembrane protein 63C [Source:HGNC Symbol;Acc:23787]
ENSG00000165323	120114	FAT3	66.0786	5.12197	-3.68941	1.00456e-13	FAT atypical cadherin 3 [Source:HGNC Symbol;Acc:23112]
ENSG00000240583	358	AQP1	7.24474	0.556746	-3.70184	0.0303428	aquaporin 1 (Colton blood group) [Source:HGNC Symbol;Acc:633]
ENSG00000185585	169611	OLFML2A	159.439	12.2479	-3.70239	7.54395e-35	olfactomedin-like 2A [Source:HGNC Symbol;Acc:27270]
ENSG00000161888	147841	SPC24	166.296	12.1367	-3.77631	5.24408e-37	SPC24
ENSG00000261008		AC004158.2	7.67692	0.556746	-3.78544	0.0464073
ENSG00000197587	127343	DMBX1	23.8786	1.72586	-3.79033	2.58412e-06	diencephalon/mesencephalon homeobox 1 [Source:HGNC Symbol;Acc:19026]
ENSG00000255774		AP000439.3	31.1234	2.22698	-3.80484	1.97033e-07
ENSG00000135324	112609	MRAP2	51.1668	3.61861	-3.8217	2.37784e-13	melanocortin 2 receptor accessory protein 2 [Source:HGNC Symbol;Acc:21232]
ENSG00000159224	2695	GIP	17.4883	1.22474	-3.83584	8.52833e-05	gastric inhibitory polypeptide [Source:HGNC Symbol;Acc:4270]
ENSG00000204969	56146	PCDHA2	8.10085	0.556746	-3.86298	0.0235797	protocadherin alpha 2 [Source:HGNC Symbol;Acc:8668]
ENSG00000115361	33	ACADL	8.10415	0.556746	-3.86357	0.0329886	acyl-CoA dehydrogenase
ENSG00000103485	23475	QPRT	17.0628	1.16912	-3.86736	0.000138555	quinolinate phosphoribosyltransferase [Source:HGNC Symbol;Acc:9755]
ENSG00000112984	10112	KIF20A	938.559	64.1902	-3.87002	6.73514e-154	kinesin family member 20A [Source:HGNC Symbol;Acc:9787]
ENSG00000152076	90557	CCDC74B	17.4735	1.16912	-3.90167	3.34551e-05	coiled-coil domain containing 74B [Source:HGNC Symbol;Acc:25267]
ENSG00000170381	9723	SEMA3E	53.717	3.45173	-3.95999	9.40288e-15	sema domain
ENSG00000101096	4773	NFATC2	54.1525	3.45173	-3.97164	1.03472e-13	nuclear factor of activated T-cells
ENSG00000186193	89958	SAPCD2	251.63	15.7553	-3.99739	1.63318e-39	suppressor APC domain containing 2 [Source:HGNC Symbol;Acc:28055]
ENSG00000186862	79955	PDZD7	8.95696	0.556746	-4.00792	0.0147916	PDZ domain containing 7 [Source:HGNC Symbol;Acc:26257]
ENSG00000143473	3756	KCNH1	8.95861	0.556746	-4.00819	0.021841	potassium voltage-gated channel
ENSG00000154096	7070	THY1	10.6626	0.612372	-4.122	0.0028816	Thy-1 cell surface antigen [Source:HGNC Symbol;Acc:11801]
ENSG00000141576	114804	RNF157	51.5924	2.89498	-4.15553	3.50621e-14	ring finger protein 157 [Source:HGNC Symbol;Acc:29402]
ENSG00000213347	83463	MXD3	194.03	10.6333	-4.18961	6.73266e-46	MAX dimerization protein 3 [Source:HGNC Symbol;Acc:14008]
ENSG00000064787	8537	BCAS1	246.046	12.3036	-4.32178	5.32793e-60	breast carcinoma amplified sequence 1 [Source:HGNC Symbol;Acc:974]
ENSG00000214357	54492	NEURL1B	133.018	6.34671	-4.38947	2.79049e-34	neuralized E3 ubiquitin protein ligase 1B [Source:HGNC Symbol;Acc:35422]
ENSG00000117115	11240	PADI2	25.1669	1.16912	-4.42804	1.33432e-07	peptidyl arginine deiminase
ENSG00000111981	80329	ULBP1	40.9381	1.78149	-4.52229	5.21456e-12	UL16 binding protein 1 [Source:HGNC Symbol;Acc:14893]
ENSG00000050438	9498	SLC4A8	16.6322	0.556746	-4.90082	2.64032e-05	solute carrier family 4
ENSG00000183729	2831	NPBWR1	17.9073	0.556746	-5.00739	3.01316e-05	neuropeptides B/W receptor 1 [Source:HGNC Symbol;Acc:4522]
ENSG00000134516	1794	DOCK2	19.1841	0.556746	-5.10674	2.94973e-06	dedicator of cytokinesis 2 [Source:HGNC Symbol;Acc:2988]
ENSG00000165887	26287	ANKRD2	19.6179	0.556746	-5.13901	4.73294e-06	ankyrin repeat domain 2 (stretch responsive muscle) [Source:HGNC Symbol;Acc:495]
ENSG00000107282	320	APBA1	10.2353	0	NA	0.00175496	amyloid beta (A4) precursor protein-binding
ENSG00000111348	397	ARHGDIB	17.9123	0	NA	9.61152e-07	Rho GDP dissociation inhibitor (GDI) beta [Source:HGNC Symbol;Acc:679]
ENSG00000114812	7433	VIPR1	8.95531	0	NA	0.00441296	vasoactive intestinal peptide receptor 1 [Source:HGNC Symbol;Acc:12694]
ENSG00000117148	81569	ACTL8	6.39854	0	NA	0.0180837	actin-like 8 [Source:HGNC Symbol;Acc:24018]
ENSG00000157613	90993	CREB3L1	6.82412	0	NA	0.00773687	cAMP responsive element binding protein 3-like 1 [Source:HGNC Symbol;Acc:18856]
ENSG00000177182	157807	CLVS1	14.0771	0	NA	2.66068e-05	clavesin 1 [Source:HGNC Symbol;Acc:23139]
ENSG00000178597	768239	PSAPL1	6.39689	0	NA	0.0348959	prosaposin-like 1 (gene/pseudogene) [Source:HGNC Symbol;Acc:33131]
ENSG00000197415	79674	VEPH1	11.517	0	NA	0.000251747	ventricular zone expressed PH domain-containing 1 [Source:HGNC Symbol;Acc:25735]
ENSG00000223703		AC027612.4	7.25135	0	NA	0.0152234
ENSG00000231298	100216001	LINC00704	6.82246	0	NA	0.0139547	long intergenic non-protein coding RNA 704 [Source:HGNC Symbol;Acc:44678]
ENSG00000232387		SKA2P1	7.67527	0	NA	0.00871445	spindle and kinetochore associated complex subunit 2 pseudogene 1 [Source:HGNC Symbol;Acc:23122]
ENSG00000235286		AP000925.2	5.54077	0	NA	0.044448
ENSG00000242147		RP13-463N16.6	7.67032	0	NA	0.00725258
ENSG00000248144	126	ADH1C	8.09755	0	NA	0.00480743	alcohol dehydrogenase 1C (class I)
ENSG00000250327		RP11-173M11.2	6.39523	0	NA	0.026338
ENSG00000259264		RP11-60L3.1	8.9487	0	NA	0.00270151
ENSG00000006075	6348	CCL3	0	14.976	Inf	0.000285117	chemokine (C-C motif) ligand 3 [Source:HGNC Symbol;Acc:10627]
ENSG00000017483	92745	SLC38A5	0	15.644	Inf	4.24201e-06	solute carrier family 38
ENSG00000019582	972	CD74	0	53.4457	Inf	1.19091e-18	CD74 molecule
ENSG00000064886	1117	CHI3L2	0	19.6525	Inf	8.05825e-07	chitinase 3-like 2 [Source:HGNC Symbol;Acc:1933]
ENSG00000070190	27071	DAPP1	0	38.5809	Inf	7.96148e-16	dual adaptor of phosphotyrosine and 3-phosphoinositides [Source:HGNC Symbol;Acc:16500]
ENSG00000075891	5076	PAX2	0	8.01695	Inf	0.00176736	paired box 2 [Source:HGNC Symbol;Acc:8616]
ENSG00000076716	2239	GPC4	0	6.45796	Inf	0.0146925	glypican 4 [Source:HGNC Symbol;Acc:4452]
ENSG00000078098	2191	FAP	0	55.0598	Inf	2.06979e-19	fibroblast activation protein
ENSG00000079215	6507	SLC1A3	0	59.5138	Inf	7.05829e-21	solute carrier family 1 (glial high affinity glutamate transporter)
ENSG00000082556	4986	OPRK1	0	13.9182	Inf	6.89206e-05	opioid receptor
ENSG00000086967	4606	MYBPC2	0	7.57145	Inf	0.0141653	myosin binding protein C
ENSG00000087237	1071	CETP	0	26.2773	Inf	4.18781e-11	cholesteryl ester transfer protein
ENSG00000087916	11254	SLC6A14	0	80.391	Inf	1.80462e-27	solute carrier family 6 (amino acid transporter)
ENSG00000088882	56265	CPXM1	0	11.7468	Inf	0.000325244	carboxypeptidase X (M14 family)
ENSG00000093134		VNN3	0	13.9738	Inf	6.62843e-05	vanin 3 [Source:HGNC Symbol;Acc:16431]
ENSG00000095585	29760	BLNK	0	7.40457	Inf	0.00192632	B-cell linker [Source:HGNC Symbol;Acc:14211]
ENSG00000099869	51214	IGF2-AS	0	11.0788	Inf	0.000899104	IGF2 antisense RNA [Source:HGNC Symbol;Acc:14062]
ENSG00000101440	434	ASIP	0	5.34447	Inf	0.037909	agouti signaling protein [Source:HGNC Symbol;Acc:745]
ENSG00000102962	6367	CCL22	0	11.1344	Inf	0.000545922	chemokine (C-C motif) ligand 22 [Source:HGNC Symbol;Acc:10621]
ENSG00000102970	6361	CCL17	0	12.9159	Inf	0.000182121	chemokine (C-C motif) ligand 17 [Source:HGNC Symbol;Acc:10615]
ENSG00000103313	4210	MEFV	0	62.743	Inf	2.38004e-21	Mediterranean fever [Source:HGNC Symbol;Acc:6998]
ENSG00000104415	8840	WISP1	0	24.2733	Inf	3.11432e-09	WNT1 inducible signaling pathway protein 1 [Source:HGNC Symbol;Acc:12769]
ENSG00000104951	259307	IL4I1	0	157.442	Inf	7.23863e-58	interleukin 4 induced 1 [Source:HGNC Symbol;Acc:19094]
ENSG00000105219	79935	CNTD2	0	8.74057	Inf	0.00136282	cyclin N-terminal domain containing 2 [Source:HGNC Symbol;Acc:25805]
ENSG00000108342	1440	CSF3	0	21.2671	Inf	0.00142815	colony stimulating factor 3 (granulocyte) [Source:HGNC Symbol;Acc:2438]
ENSG00000108700	6355	CCL8	0	21.434	Inf	1.53531e-07	chemokine (C-C motif) ligand 8 [Source:HGNC Symbol;Acc:10635]
ENSG00000110446	51296	SLC15A3	0	134.727	Inf	2.23485e-55	solute carrier family 15 (oligopeptide transporter)
ENSG00000111704	79923	NANOG	0	9.29732	Inf	0.00335676	Nanog homeobox [Source:HGNC Symbol;Acc:20857]
ENSG00000115155	9381	OTOF	0	8.1282	Inf	0.00199471	otoferlin [Source:HGNC Symbol;Acc:8515]
ENSG00000115607	8807	IL18RAP	0	5.78996	Inf	0.0442137	interleukin 18 receptor accessory protein [Source:HGNC Symbol;Acc:5989]
ENSG00000118514	64577	ALDH8A1	0	7.51583	Inf	0.00511113	aldehyde dehydrogenase 8 family
ENSG00000120242	3445	IFNA8	0	8.29508	Inf	0.00607576	interferon
ENSG00000120645	440073	IQSEC3	0	5.84559	Inf	0.0144311	IQ motif and Sec7 domain 3 [Source:HGNC Symbol;Acc:29193]
ENSG00000122877	1959	EGR2	0	9.18607	Inf	0.00425368	early growth response 2 [Source:HGNC Symbol;Acc:3239]
ENSG00000124256	81030	ZBP1	0	51.4412	Inf	1.07939e-23	Z-DNA binding protein 1 [Source:HGNC Symbol;Acc:16176]
ENSG00000125538	3553	IL1B	0	39.5275	Inf	2.30007e-13	interleukin 1
ENSG00000125735	8740	TNFSF14	0	168.632	Inf	2.25193e-58	tumor necrosis factor (ligand) superfamily
ENSG00000126262	2867	FFAR2	0	45.1506	Inf	1.79142e-16	free fatty acid receptor 2 [Source:HGNC Symbol;Acc:4501]
ENSG00000128284	80833	APOL3	0	201.423	Inf	1.1909e-83	apolipoprotein L
ENSG00000128422	3872	KRT17	0	8.1282	Inf	0.00456913	keratin 17 [Source:HGNC Symbol;Acc:6427]
ENSG00000129226	968	CD68	0	18.8728	Inf	2.09863e-06	CD68 molecule [Source:HGNC Symbol;Acc:1693]
ENSG00000129277	6351	CCL4	0	58.6789	Inf	8.2602e-20	chemokine (C-C motif) ligand 4 [Source:HGNC Symbol;Acc:10630]
ENSG00000130300	83483	PLVAP	0	5.78996	Inf	0.0362789	plasmalemma vesicle associated protein [Source:HGNC Symbol;Acc:13635]
ENSG00000130487	113730	KLHDC7B	0	16.8688	Inf	9.32976e-06	kelch domain containing 7B [Source:HGNC Symbol;Acc:25145]
ENSG00000134339	6289	SAA2	0	116.968	Inf	1.30119e-39	serum amyloid A2 [Source:HGNC Symbol;Acc:10514]
ENSG00000135625	1961	EGR4	0	18.4834	Inf	3.40035e-06	early growth response 4 [Source:HGNC Symbol;Acc:3241]
ENSG00000136244	3569	IL6	0	333.31	Inf	1.64274e-105	interleukin 6 (interferon
ENSG00000136286	64005	MYO1G	0	5.84559	Inf	0.0438341	myosin IG [Source:HGNC Symbol;Acc:13880]
ENSG00000136514	64108	RTP4	0	121.533	Inf	7.64894e-48	receptor (chemosensory) transporter protein 4 [Source:HGNC Symbol;Acc:23992]
ENSG00000136689	3557	IL1RN	0	23.6049	Inf	6.11142e-07	interleukin 1 receptor antagonist [Source:HGNC Symbol;Acc:6000]
ENSG00000137959	10964	IFI44L	0	529.109	Inf	8.1138e-140	interferon-induced protein 44-like [Source:HGNC Symbol;Acc:17817]
ENSG00000138109	1559	CYP2C9	0	16.8131	Inf	4.76994e-06	cytochrome P450
ENSG00000140279	50506	DUOX2	0	30.3971	Inf	7.27474e-11	dual oxidase 2 [Source:HGNC Symbol;Acc:13273]
ENSG00000141837	773	CACNA1A	0	12.3036	Inf	8.81806e-05	calcium channel
ENSG00000143552	91181	NUP210L	0	8.23945	Inf	0.0061571	nucleoporin 210kDa-like [Source:HGNC Symbol;Acc:29915]
ENSG00000144031	79998	ANKRD53	0	5.78996	Inf	0.0216681	ankyrin repeat domain 53 [Source:HGNC Symbol;Acc:25691]
ENSG00000144035	9027	NAT8	0	6.40234	Inf	0.00344634	N-acetyltransferase 8 (GCN5-related
ENSG00000144671	9389	SLC22A14	0	5.95684	Inf	0.0227504	solute carrier family 22
ENSG00000154451	115362	GBP5	0	231.04	Inf	2.16068e-80	guanylate binding protein 5 [Source:HGNC Symbol;Acc:19895]
[truncated: 2,542 more rows]
